# Supplementary material for: The composition and stability of the vaginal microbiota of normal pregnant women is different from that of non-pregnant women
Source: Microbiome. 2014 Feb 3;2:4. doi: 10.1186/2049-2618-2-4 (PMC3916806; doi:10.1186/2049-2618-2-4)
Supplement: Additional file 4 — Input dataset for SAS code used to generate the results presented in Table 4. [file 2049-2618-2-4-S4.csv]

ID	nReads	DX	Y	Spec	Ind
432	2209	0	4	Lactobacillus.iners	1
424	4485	0	7	Lactobacillus.iners	1
439	2447	0	175	Lactobacillus.iners	1
410	2679	0	2040	Lactobacillus.iners	1
410	3383	0	2879	Lactobacillus.iners	1
403	3024	0	36	Lactobacillus.iners	1
407	2438	0	254	Lactobacillus.iners	1
411	2442	0	24	Lactobacillus.iners	1
436	2085	0	2	Lactobacillus.iners	1
404	3137	0	2038	Lactobacillus.iners	1
446	4647	0	3225	Lactobacillus.iners	1
N016	4441	1	2	Lactobacillus.iners	1
407	2435	0	1349	Lactobacillus.iners	1
407	2837	0	2539	Lactobacillus.iners	1
406	3003	0	2734	Lactobacillus.iners	1
401	2183	0	1602	Lactobacillus.iners	1
N008	3841	1	10	Lactobacillus.iners	1
410	2814	0	2319	Lactobacillus.iners	1
N003	4046	1	3755	Lactobacillus.iners	1
N021	4198	1	4138	Lactobacillus.iners	1
429	5228	0	4999	Lactobacillus.iners	1
N005	4274	1	4252	Lactobacillus.iners	1
N012	4264	1	4253	Lactobacillus.iners	1
402	2524	0	0	Lactobacillus.iners	1
435	2085	0	73	Lactobacillus.iners	1
406	2629	0	1299	Lactobacillus.iners	1
N019	4135	1	1752	Lactobacillus.iners	1
400	2516	0	1628	Lactobacillus.iners	1
N001	4338	1	1050	Lactobacillus.iners	1
423	4376	0	113	Lactobacillus.iners	1
401	4627	0	17	Lactobacillus.iners	1
N021	4439	1	3277	Lactobacillus.iners	1
410	3094	0	2768	Lactobacillus.iners	1
405	4799	0	1	Lactobacillus.iners	1
435	2130	0	102	Lactobacillus.iners	1
431	3069	0	0	Lactobacillus.iners	1
420	3681	0	3196	Lactobacillus.iners	1
400	2726	0	2536	Lactobacillus.iners	1
446	2094	0	1823	Lactobacillus.iners	1
415	3116	0	2908	Lactobacillus.iners	1
N018	2584	1	577	Lactobacillus.iners	1
415	2738	0	2009	Lactobacillus.iners	1
N003	4635	1	858	Lactobacillus.iners	1
411	2276	0	229	Lactobacillus.iners	1
444	4561	0	0	Lactobacillus.iners	1
400	2873	0	2645	Lactobacillus.iners	1
439	2218	0	25	Lactobacillus.iners	1
446	2048	0	1704	Lactobacillus.iners	1
429	4740	0	4240	Lactobacillus.iners	1
411	2966	0	68	Lactobacillus.iners	1
N020	2447	1	18	Lactobacillus.iners	1
N002	4158	1	2028	Lactobacillus.iners	1
404	2463	0	0	Lactobacillus.iners	1
424	2406	0	1	Lactobacillus.iners	1
411	2117	0	969	Lactobacillus.iners	1
405	2869	0	0	Lactobacillus.iners	1
412	2401	0	2296	Lactobacillus.iners	1
443	5317	0	4	Lactobacillus.iners	1
402	2623	0	5	Lactobacillus.iners	1
405	2632	0	0	Lactobacillus.iners	1
402	2449	0	0	Lactobacillus.iners	1
432	2338	0	0	Lactobacillus.iners	1
404	2271	0	883	Lactobacillus.iners	1
407	3417	0	532	Lactobacillus.iners	1
430	3708	0	0	Lactobacillus.iners	1
424	3400	0	2	Lactobacillus.iners	1
401	2683	0	431	Lactobacillus.iners	1
401	3053	0	682	Lactobacillus.iners	1
436	2021	0	4	Lactobacillus.iners	1
408	2001	0	3	Lactobacillus.iners	1
408	2534	0	33	Lactobacillus.iners	1
411	2357	0	96	Lactobacillus.iners	1
404	3371	0	2124	Lactobacillus.iners	1
403	2249	0	7	Lactobacillus.iners	1
403	2713	0	12	Lactobacillus.iners	1
N011	4832	1	108	Lactobacillus.iners	1
400	2316	0	2118	Lactobacillus.iners	1
N010	4339	1	31	Lactobacillus.iners	1
430	4642	0	0	Lactobacillus.iners	1
N015	3399	1	3370	Lactobacillus.iners	1
N019	3354	1	129	Lactobacillus.iners	1
N005	4732	1	4	Lactobacillus.iners	1
444	4342	0	761	Lactobacillus.iners	1
430	2525	0	2	Lactobacillus.iners	1
446	4948	0	2923	Lactobacillus.iners	1
411	2634	0	51	Lactobacillus.iners	1
N013	4433	1	12	Lactobacillus.iners	1
406	2539	0	1230	Lactobacillus.iners	1
424	4585	0	5	Lactobacillus.iners	1
406	2445	0	2120	Lactobacillus.iners	1
N001	4610	1	2566	Lactobacillus.iners	1
408	2489	0	0	Lactobacillus.iners	1
412	3152	0	2878	Lactobacillus.iners	1
436	2183	0	68	Lactobacillus.iners	1
444	4915	0	2534	Lactobacillus.iners	1
415	3455	0	3169	Lactobacillus.iners	1
N006	2040	1	1400	Lactobacillus.iners	1
432	2141	0	0	Lactobacillus.iners	1
429	5314	0	5239	Lactobacillus.iners	1
407	2442	0	168	Lactobacillus.iners	1
437	2208	0	1945	Lactobacillus.iners	1
446	5092	0	3850	Lactobacillus.iners	1
N019	3892	1	6	Lactobacillus.iners	1
436	2336	0	1	Lactobacillus.iners	1
430	5575	0	0	Lactobacillus.iners	1
420	5567	0	4460	Lactobacillus.iners	1
402	2887	0	2	Lactobacillus.iners	1
420	5361	0	4824	Lactobacillus.iners	1
437	2038	0	1796	Lactobacillus.iners	1
444	4731	0	3	Lactobacillus.iners	1
432	3230	0	12	Lactobacillus.iners	1
435	2679	0	3	Lactobacillus.iners	1
407	2467	0	2305	Lactobacillus.iners	1
406	2516	0	2335	Lactobacillus.iners	1
406	2797	0	2664	Lactobacillus.iners	1
432	3311	0	1	Lactobacillus.iners	1
412	2405	0	2179	Lactobacillus.iners	1
N010	4437	1	77	Lactobacillus.iners	1
400	3019	0	2786	Lactobacillus.iners	1
434	3422	0	3309	Lactobacillus.iners	1
445	2076	0	651	Lactobacillus.iners	1
444	5512	0	1	Lactobacillus.iners	1
N008	4242	1	72	Lactobacillus.iners	1
400	2567	0	2429	Lactobacillus.iners	1
432	2208	0	22	Lactobacillus.iners	1
423	5046	0	12	Lactobacillus.iners	1
420	2226	0	2089	Lactobacillus.iners	1
408	2382	0	0	Lactobacillus.iners	1
420	5288	0	3094	Lactobacillus.iners	1
444	4202	0	0	Lactobacillus.iners	1
430	2762	0	0	Lactobacillus.iners	1
400	2584	0	2490	Lactobacillus.iners	1
401	2606	0	1009	Lactobacillus.iners	1
405	2894	0	0	Lactobacillus.iners	1
415	2971	0	2762	Lactobacillus.iners	1
415	2911	0	1385	Lactobacillus.iners	1
400	2314	0	2068	Lactobacillus.iners	1
401	2964	0	2750	Lactobacillus.iners	1
437	2069	0	1861	Lactobacillus.iners	1
N021	3286	1	1442	Lactobacillus.iners	1
442	3402	0	27	Lactobacillus.iners	1
420	4723	0	4639	Lactobacillus.iners	1
410	3582	0	3005	Lactobacillus.iners	1
403	2737	0	112	Lactobacillus.iners	1
443	3242	0	179	Lactobacillus.iners	1
406	3276	0	215	Lactobacillus.iners	1
439	2399	0	200	Lactobacillus.iners	1
429	4752	0	3826	Lactobacillus.iners	1
423	5206	0	7	Lactobacillus.iners	1
410	2677	0	1136	Lactobacillus.iners	1
429	5216	0	5183	Lactobacillus.iners	1
415	3156	0	2828	Lactobacillus.iners	1
N016	4519	1	8	Lactobacillus.iners	1
N016	4242	1	0	Lactobacillus.iners	1
424	4055	0	5	Lactobacillus.iners	1
435	2362	0	578	Lactobacillus.iners	1
435	2237	0	21	Lactobacillus.iners	1
437	2008	0	1762	Lactobacillus.iners	1
411	2600	0	1874	Lactobacillus.iners	1
N018	4051	1	1843	Lactobacillus.iners	1
429	4970	0	4890	Lactobacillus.iners	1
415	3080	0	2774	Lactobacillus.iners	1
416	2248	0	0	Lactobacillus.iners	1
429	4942	0	4859	Lactobacillus.iners	1
N009	3862	1	2520	Lactobacillus.iners	1
424	4603	0	0	Lactobacillus.iners	1
412	2440	0	2345	Lactobacillus.iners	1
408	2352	0	98	Lactobacillus.iners	1
405	3082	0	0	Lactobacillus.iners	1
423	5096	0	922	Lactobacillus.iners	1
443	2273	0	0	Lactobacillus.iners	1
446	2060	0	1773	Lactobacillus.iners	1
434	2622	0	1932	Lactobacillus.iners	1
444	5701	0	11	Lactobacillus.iners	1
443	2279	0	0	Lactobacillus.iners	1
402	2140	0	0	Lactobacillus.iners	1
439	2051	0	73	Lactobacillus.iners	1
420	5389	0	5152	Lactobacillus.iners	1
N019	4425	1	1218	Lactobacillus.iners	1
432	3456	0	885	Lactobacillus.iners	1
432	3231	0	888	Lactobacillus.iners	1
423	4588	0	58	Lactobacillus.iners	1
400	2475	0	2341	Lactobacillus.iners	1
430	3552	0	0	Lactobacillus.iners	1
420	2812	0	20	Lactobacillus.iners	1
410	3079	0	2868	Lactobacillus.iners	1
429	4565	0	3992	Lactobacillus.iners	1
N015	3806	1	3039	Lactobacillus.iners	1
402	2714	0	1	Lactobacillus.iners	1
429	4679	0	4249	Lactobacillus.iners	1
N017	2996	1	2983	Lactobacillus.iners	1
445	2084	0	38	Lactobacillus.iners	1
412	2617	0	2159	Lactobacillus.iners	1
415	3189	0	2952	Lactobacillus.iners	1
408	2317	0	0	Lactobacillus.iners	1
408	2642	0	48	Lactobacillus.iners	1
405	2810	0	0	Lactobacillus.iners	1
407	2361	0	2187	Lactobacillus.iners	1
N022	4230	1	1383	Lactobacillus.iners	1
N004	4711	1	10	Lactobacillus.iners	1
444	4923	0	0	Lactobacillus.iners	1
444	5480	0	0	Lactobacillus.iners	1
N008	4604	1	31	Lactobacillus.iners	1
N007	4880	1	3	Lactobacillus.iners	1
445	2016	0	158	Lactobacillus.iners	1
406	2854	0	90	Lactobacillus.iners	1
404	2580	0	0	Lactobacillus.iners	1
406	2766	0	2727	Lactobacillus.iners	1
439	2375	0	40	Lactobacillus.iners	1
439	2330	0	17	Lactobacillus.iners	1
408	2476	0	0	Lactobacillus.iners	1
411	2230	0	1758	Lactobacillus.iners	1
431	2556	0	0	Lactobacillus.iners	1
N014	4049	1	2955	Lactobacillus.iners	1
411	2728	0	2	Lactobacillus.iners	1
431	2662	0	0	Lactobacillus.iners	1
430	4789	0	2	Lactobacillus.iners	1
N021	3442	1	107	Lactobacillus.iners	1
403	2212	0	1419	Lactobacillus.iners	1
N007	5349	1	3	Lactobacillus.iners	1
436	2133	0	297	Lactobacillus.iners	1
432	2048	0	16	Lactobacillus.iners	1
410	3171	0	2856	Lactobacillus.iners	1
403	2740	0	94	Lactobacillus.iners	1
415	2929	0	2762	Lactobacillus.iners	1
N004	4426	1	3	Lactobacillus.iners	1
400	5504	0	4679	Lactobacillus.iners	1
424	4255	0	4	Lactobacillus.iners	1
424	4384	0	2	Lactobacillus.iners	1
439	2390	0	33	Lactobacillus.iners	1
423	3683	0	40	Lactobacillus.iners	1
N011	4932	1	2	Lactobacillus.iners	1
434	4088	0	3981	Lactobacillus.iners	1
402	2553	0	2	Lactobacillus.iners	1
402	2392	0	0	Lactobacillus.iners	1
N004	2645	1	1	Lactobacillus.iners	1
N009	4072	1	2539	Lactobacillus.iners	1
432	2008	0	0	Lactobacillus.iners	1
412	2504	0	2219	Lactobacillus.iners	1
423	5519	0	2	Lactobacillus.iners	1
415	3214	0	1846	Lactobacillus.iners	1
435	2324	0	122	Lactobacillus.iners	1
424	3456	0	3	Lactobacillus.iners	1
405	2829	0	0	Lactobacillus.iners	1
406	2858	0	1417	Lactobacillus.iners	1
446	2057	0	1727	Lactobacillus.iners	1
424	4639	0	3	Lactobacillus.iners	1
430	3822	0	0	Lactobacillus.iners	1
N012	3871	1	3861	Lactobacillus.iners	1
N013	4860	1	50	Lactobacillus.iners	1
443	5618	0	0	Lactobacillus.iners	1
429	4756	0	4468	Lactobacillus.iners	1
N013	4903	1	9	Lactobacillus.iners	1
435	2213	0	1	Lactobacillus.iners	1
420	2911	0	2739	Lactobacillus.iners	1
432	2730	0	4	Lactobacillus.iners	1
N022	3899	1	1740	Lactobacillus.iners	1
430	4030	0	0	Lactobacillus.iners	1
435	2352	0	1674	Lactobacillus.iners	1
N009	3707	1	2700	Lactobacillus.iners	1
415	3202	0	2974	Lactobacillus.iners	1
N010	3795	1	3772	Lactobacillus.iners	1
411	2435	0	4	Lactobacillus.iners	1
436	2260	0	484	Lactobacillus.iners	1
437	2111	0	1877	Lactobacillus.iners	1
404	2638	0	395	Lactobacillus.iners	1
402	2564	0	2	Lactobacillus.iners	1
403	2939	0	72	Lactobacillus.iners	1
437	2010	0	1910	Lactobacillus.iners	1
402	4773	0	11	Lactobacillus.iners	1
424	4476	0	3	Lactobacillus.iners	1
439	2505	0	54	Lactobacillus.iners	1
420	3147	0	2877	Lactobacillus.iners	1
443	5260	0	0	Lactobacillus.iners	1
401	3165	0	3	Lactobacillus.iners	1
408	5383	0	336	Lactobacillus.iners	1
410	2661	0	2049	Lactobacillus.iners	1
N007	4853	1	8	Lactobacillus.iners	1
410	2673	0	838	Lactobacillus.iners	1
N018	4326	1	2195	Lactobacillus.iners	1
406	2774	0	2385	Lactobacillus.iners	1
403	2796	0	252	Lactobacillus.iners	1
N007	4569	1	0	Lactobacillus.iners	1
410	3486	0	3069	Lactobacillus.iners	1
N007	4554	1	2	Lactobacillus.iners	1
401	2563	0	1540	Lactobacillus.iners	1
432	2828	0	21	Lactobacillus.iners	1
443	4928	0	0	Lactobacillus.iners	1
N009	4811	1	464	Lactobacillus.iners	1
435	2431	0	0	Lactobacillus.iners	1
434	2956	0	2613	Lactobacillus.iners	1
439	2416	0	220	Lactobacillus.iners	1
402	2507	0	4	Lactobacillus.iners	1
446	5465	0	5054	Lactobacillus.iners	1
412	2694	0	2380	Lactobacillus.iners	1
424	4101	0	6	Lactobacillus.iners	1
400	2387	0	2288	Lactobacillus.iners	1
445	2016	0	1619	Lactobacillus.iners	1
411	2337	0	0	Lactobacillus.iners	1
423	4754	0	72	Lactobacillus.iners	1
N022	4275	1	3101	Lactobacillus.iners	1
N017	3130	1	3099	Lactobacillus.iners	1
432	2479	0	67	Lactobacillus.iners	1
N012	4343	1	4333	Lactobacillus.iners	1
402	2470	0	0	Lactobacillus.iners	1
403	2438	0	233	Lactobacillus.iners	1
431	2131	0	0	Lactobacillus.iners	1
401	2465	0	1883	Lactobacillus.iners	1
420	5736	0	5573	Lactobacillus.iners	1
412	3065	0	2931	Lactobacillus.iners	1
436	2708	0	838	Lactobacillus.iners	1
401	2524	0	564	Lactobacillus.iners	1
434	2508	0	2409	Lactobacillus.iners	1
N014	3714	1	2492	Lactobacillus.iners	1
402	2763	0	1	Lactobacillus.iners	1
403	2397	0	1576	Lactobacillus.iners	1
435	2601	0	341	Lactobacillus.iners	1
407	2343	0	2103	Lactobacillus.iners	1
N002	4398	1	294	Lactobacillus.iners	1
412	2756	0	2508	Lactobacillus.iners	1
444	2938	0	0	Lactobacillus.iners	1
430	4537	0	2	Lactobacillus.iners	1
444	5023	0	0	Lactobacillus.iners	1
424	4002	0	5	Lactobacillus.iners	1
437	2077	0	1819	Lactobacillus.iners	1
443	3329	0	0	Lactobacillus.iners	1
411	2323	0	41	Lactobacillus.iners	1
411	2667	0	130	Lactobacillus.iners	1
400	2625	0	2400	Lactobacillus.iners	1
412	3242	0	3053	Lactobacillus.iners	1
412	2344	0	2243	Lactobacillus.iners	1
408	2543	0	0	Lactobacillus.iners	1
408	2498	0	2	Lactobacillus.iners	1
424	4198	0	7	Lactobacillus.iners	1
410	3328	0	2852	Lactobacillus.iners	1
423	5196	0	234	Lactobacillus.iners	1
432	3223	0	142	Lactobacillus.iners	1
407	2341	0	2244	Lactobacillus.iners	1
431	2399	0	0	Lactobacillus.iners	1
N018	4275	1	100	Lactobacillus.iners	1
N019	4177	1	1446	Lactobacillus.iners	1
407	2565	0	1714	Lactobacillus.iners	1
400	2492	0	2107	Lactobacillus.iners	1
439	2367	0	102	Lactobacillus.iners	1
412	2229	0	2118	Lactobacillus.iners	1
N006	3287	1	2220	Lactobacillus.iners	1
402	2870	0	0	Lactobacillus.iners	1
403	2800	0	0	Lactobacillus.iners	1
N006	4164	1	3567	Lactobacillus.iners	1
N018	4066	1	2593	Lactobacillus.iners	1
400	2956	0	2729	Lactobacillus.iners	1
430	4457	0	0	Lactobacillus.iners	1
411	2584	0	0	Lactobacillus.iners	1
403	2707	0	148	Lactobacillus.iners	1
436	2197	0	4	Lactobacillus.iners	1
423	4730	0	53	Lactobacillus.iners	1
445	2058	0	1259	Lactobacillus.iners	1
436	2062	0	1034	Lactobacillus.iners	1
406	2845	0	61	Lactobacillus.iners	1
420	4388	0	5	Lactobacillus.iners	1
437	5369	0	4905	Lactobacillus.iners	1
420	3007	0	2812	Lactobacillus.iners	1
444	5033	0	0	Lactobacillus.iners	1
411	2789	0	1139	Lactobacillus.iners	1
406	2510	0	2362	Lactobacillus.iners	1
401	2519	0	2111	Lactobacillus.iners	1
429	5143	0	5024	Lactobacillus.iners	1
407	2357	0	1	Lactobacillus.iners	1
436	2040	0	7	Lactobacillus.iners	1
410	2612	0	1911	Lactobacillus.iners	1
412	3051	0	2764	Lactobacillus.iners	1
416	2047	0	1	Lactobacillus.iners	1
410	3145	0	1827	Lactobacillus.iners	1
N015	4257	1	4249	Lactobacillus.iners	1
402	2338	0	1	Lactobacillus.iners	1
405	3034	0	1	Lactobacillus.iners	1
407	2479	0	0	Lactobacillus.iners	1
N021	4028	1	2468	Lactobacillus.iners	1
423	5053	0	41	Lactobacillus.iners	1
N011	4608	1	1	Lactobacillus.iners	1
446	4288	0	3740	Lactobacillus.iners	1
439	2422	0	240	Lactobacillus.iners	1
437	2156	0	1910	Lactobacillus.iners	1
431	2566	0	0	Lactobacillus.iners	1
401	2718	0	1409	Lactobacillus.iners	1
415	3265	0	3092	Lactobacillus.iners	1
N006	4309	1	1907	Lactobacillus.iners	1
405	2619	0	0	Lactobacillus.iners	1
411	2976	0	273	Lactobacillus.iners	1
N003	4323	1	2386	Lactobacillus.iners	1
430	5367	0	3	Lactobacillus.iners	1
401	2798	0	423	Lactobacillus.iners	1
424	3564	0	3	Lactobacillus.iners	1
N020	3875	1	2357	Lactobacillus.iners	1
430	4076	0	3	Lactobacillus.iners	1
415	3269	0	3097	Lactobacillus.iners	1
424	4471	0	3	Lactobacillus.iners	1
N011	3390	1	3369	Lactobacillus.iners	1
434	2385	0	66	Lactobacillus.iners	1
443	4652	0	1	Lactobacillus.iners	1
431	2397	0	0	Lactobacillus.iners	1
443	4606	0	3	Lactobacillus.iners	1
430	4789	0	2	Lactobacillus.iners	1
423	5542	0	11	Lactobacillus.iners	1
407	2645	0	2418	Lactobacillus.iners	1
407	2790	0	4	Lactobacillus.iners	1
403	2921	0	142	Lactobacillus.iners	1
443	4720	0	58	Lactobacillus.iners	1
407	3040	0	1548	Lactobacillus.iners	1
429	4172	0	3977	Lactobacillus.iners	1
N017	4170	1	4148	Lactobacillus.iners	1
408	2508	0	0	Lactobacillus.iners	1
404	2311	0	1	Lactobacillus.iners	1
406	5763	0	4909	Lactobacillus.iners	1
407	2300	0	1942	Lactobacillus.iners	1
408	2435	0	0	Lactobacillus.iners	1
407	3005	0	2600	Lactobacillus.iners	1
435	2426	0	17	Lactobacillus.iners	1
404	3355	0	1138	Lactobacillus.iners	1
444	4408	0	0	Lactobacillus.iners	1
423	4531	0	133	Lactobacillus.iners	1
410	2967	0	1732	Lactobacillus.iners	1
N001	3878	1	1270	Lactobacillus.iners	1
412	2530	0	2426	Lactobacillus.iners	1
406	2562	0	111	Lactobacillus.iners	1
431	2304	0	0	Lactobacillus.iners	1
404	2115	0	1	Lactobacillus.iners	1
420	4168	0	962	Lactobacillus.iners	1
401	2477	0	337	Lactobacillus.iners	1
423	4781	0	1190	Lactobacillus.iners	1
401	2606	0	1277	Lactobacillus.iners	1
403	2626	0	28	Lactobacillus.iners	1
404	3136	0	2913	Lactobacillus.iners	1
446	2014	0	1737	Lactobacillus.iners	1
439	2581	0	78	Lactobacillus.iners	1
414	2316	0	44	Lactobacillus.iners	1
436	2032	0	647	Lactobacillus.iners	1
432	3726	0	6	Lactobacillus.iners	1
407	2418	0	1472	Lactobacillus.iners	1
411	2112	0	1896	Lactobacillus.iners	1
423	4469	0	2429	Lactobacillus.iners	1
415	2498	0	1326	Lactobacillus.iners	1
400	2514	0	1651	Lactobacillus.iners	1
408	2351	0	0	Lactobacillus.iners	1
404	2175	0	2	Lactobacillus.iners	1
420	2546	0	7	Lactobacillus.iners	1
402	2623	0	0	Lactobacillus.iners	1
407	2381	0	2160	Lactobacillus.iners	1
404	2091	0	255	Lactobacillus.iners	1
437	2151	0	1825	Lactobacillus.iners	1
435	2587	0	0	Lactobacillus.iners	1
408	2309	0	4	Lactobacillus.iners	1
415	2912	0	0	Lactobacillus.iners	1
444	3157	0	15	Lactobacillus.iners	1
431	2895	0	0	Lactobacillus.iners	1
408	2318	0	1	Lactobacillus.iners	1
402	2814	0	0	Lactobacillus.iners	1
N010	4138	1	26	Lactobacillus.iners	1
405	2708	0	0	Lactobacillus.iners	1
445	2001	0	220	Lactobacillus.iners	1
439	2316	0	47	Lactobacillus.iners	1
402	2515	0	5	Lactobacillus.iners	1
408	2547	0	5	Lactobacillus.iners	1
444	4317	0	49	Lactobacillus.iners	1
405	3032	0	0	Lactobacillus.iners	1
404	2147	0	671	Lactobacillus.iners	1
403	2588	0	49	Lactobacillus.iners	1
434	2094	0	1996	Lactobacillus.iners	1
400	2388	0	1	Lactobacillus.iners	1
432	3300	0	906	Lactobacillus.iners	1
410	2721	0	2437	Lactobacillus.iners	1
408	2518	0	96	Lactobacillus.iners	1
437	2160	0	1897	Lactobacillus.iners	1
N012	4052	1	4038	Lactobacillus.iners	1
406	2684	0	353	Lactobacillus.iners	1
443	4732	0	0	Lactobacillus.iners	1
416	2304	0	73	Lactobacillus.iners	1
415	3054	0	2849	Lactobacillus.iners	1
439	2208	0	26	Lactobacillus.iners	1
405	3068	0	0	Lactobacillus.iners	1
N021	2336	1	1013	Lactobacillus.iners	1
401	2189	0	1588	Lactobacillus.iners	1
402	2395	0	0	Lactobacillus.iners	1
423	5524	0	922	Lactobacillus.iners	1
436	2030	0	355	Lactobacillus.iners	1
407	2603	0	1358	Lactobacillus.iners	1
402	2674	0	1	Lactobacillus.iners	1
410	2878	0	2575	Lactobacillus.iners	1
N009	4519	1	2282	Lactobacillus.iners	1
N019	4437	1	1	Lactobacillus.iners	1
435	2308	0	10	Lactobacillus.iners	1
N002	3914	1	1746	Lactobacillus.iners	1
404	3292	0	630	Lactobacillus.iners	1
405	2821	0	0	Lactobacillus.iners	1
N001	3596	1	1425	Lactobacillus.iners	1
406	2880	0	1502	Lactobacillus.iners	1
401	2528	0	1635	Lactobacillus.iners	1
N002	2809	1	9	Lactobacillus.iners	1
402	2722	0	2	Lactobacillus.iners	1
416	2556	0	0	Lactobacillus.iners	1
416	2443	0	2	Lactobacillus.iners	1
431	2091	0	0	Lactobacillus.iners	1
435	2238	0	47	Lactobacillus.iners	1
410	3335	0	2793	Lactobacillus.iners	1
N011	4800	1	3	Lactobacillus.iners	1
406	3654	0	3274	Lactobacillus.iners	1
416	2343	0	5	Lactobacillus.iners	1
N021	4016	1	3979	Lactobacillus.iners	1
430	4314	0	0	Lactobacillus.iners	1
436	2415	0	1673	Lactobacillus.iners	1
400	2404	0	2314	Lactobacillus.iners	1
408	2476	0	1	Lactobacillus.iners	1
N013	4396	1	16	Lactobacillus.iners	1
401	2662	0	2390	Lactobacillus.iners	1
408	2504	0	0	Lactobacillus.iners	1
446	2095	0	2004	Lactobacillus.iners	1
445	2125	0	429	Lactobacillus.iners	1
439	2401	0	77	Lactobacillus.iners	1
406	2427	0	233	Lactobacillus.iners	1
442	2855	0	64	Lactobacillus.iners	1
420	2413	0	2252	Lactobacillus.iners	1
N010	4027	1	0	Lactobacillus.iners	1
402	2773	0	2	Lactobacillus.iners	1
406	2568	0	1989	Lactobacillus.iners	1
434	3192	0	3087	Lactobacillus.iners	1
424	3908	0	3	Lactobacillus.iners	1
N017	3955	1	3898	Lactobacillus.iners	1
415	3097	0	2789	Lactobacillus.iners	1
N013	5111	1	11	Lactobacillus.iners	1
443	5527	0	12	Lactobacillus.iners	1
443	4580	0	0	Lactobacillus.iners	1
N002	4479	1	10	Lactobacillus.iners	1
424	4361	0	9	Lactobacillus.iners	1
408	2387	0	94	Lactobacillus.iners	1
412	2398	0	2288	Lactobacillus.iners	1
424	4010	0	7	Lactobacillus.iners	1
434	2648	0	2383	Lactobacillus.iners	1
420	5205	0	4744	Lactobacillus.iners	1
403	2755	0	136	Lactobacillus.iners	1
408	2439	0	31	Lactobacillus.iners	1
412	2410	0	2322	Lactobacillus.iners	1
431	2485	0	0	Lactobacillus.iners	1
N020	3595	1	2347	Lactobacillus.iners	1
N001	4405	1	1786	Lactobacillus.iners	1
412	2049	0	236	Lactobacillus.iners	1
420	4549	0	297	Lactobacillus.iners	1
400	2424	0	1422	Lactobacillus.iners	1
406	2909	0	2472	Lactobacillus.iners	1
405	2709	0	0	Lactobacillus.iners	1
420	2055	0	1969	Lactobacillus.iners	1
412	2292	0	1987	Lactobacillus.iners	1
N011	4564	1	0	Lactobacillus.iners	1
404	3288	0	0	Lactobacillus.iners	1
431	2828	0	0	Lactobacillus.iners	1
436	2110	0	3	Lactobacillus.iners	1
443	5248	0	0	Lactobacillus.iners	1
405	3054	0	7	Lactobacillus.iners	1
410	2926	0	2593	Lactobacillus.iners	1
423	4923	0	29	Lactobacillus.iners	1
442	3946	0	2	Lactobacillus.iners	1
N017	4281	1	4244	Lactobacillus.iners	1
401	2430	0	1316	Lactobacillus.iners	1
406	2400	0	1035	Lactobacillus.iners	1
402	2424	0	52	Lactobacillus.iners	1
435	2171	0	220	Lactobacillus.iners	1
N012	4004	1	3999	Lactobacillus.iners	1
403	2779	0	48	Lactobacillus.iners	1
402	2687	0	31	Lactobacillus.iners	1
446	4474	0	3674	Lactobacillus.iners	1
405	3096	0	0	Lactobacillus.iners	1
415	3476	0	3300	Lactobacillus.iners	1
403	2724	0	211	Lactobacillus.iners	1
408	2459	0	1	Lactobacillus.iners	1
423	6414	0	433	Lactobacillus.iners	1
444	4806	0	0	Lactobacillus.iners	1
439	2624	0	119	Lactobacillus.iners	1
N005	4034	1	3991	Lactobacillus.iners	1
N003	4163	1	3784	Lactobacillus.iners	1
405	2859	0	7	Lactobacillus.iners	1
416	2609	0	2	Lactobacillus.iners	1
432	3709	0	976	Lactobacillus.iners	1
406	2682	0	1169	Lactobacillus.iners	1
412	4866	0	4861	Lactobacillus.iners	1
403	2943	0	112	Lactobacillus.iners	1
437	2046	0	1774	Lactobacillus.iners	1
406	2862	0	1491	Lactobacillus.iners	1
429	3767	0	3474	Lactobacillus.iners	1
430	5468	0	1	Lactobacillus.iners	1
431	2576	0	0	Lactobacillus.iners	1
435	2456	0	90	Lactobacillus.iners	1
432	2159	0	135	Lactobacillus.iners	1
432	3052	0	27	Lactobacillus.iners	1
423	5364	0	1132	Lactobacillus.iners	1
403	2147	0	9	Lactobacillus.iners	1
446	4306	0	3196	Lactobacillus.iners	1
412	2429	0	2392	Lactobacillus.iners	1
423	5228	0	4	Lactobacillus.iners	1
439	2391	0	89	Lactobacillus.iners	1
432	2323	0	1587	Lactobacillus.iners	1
411	2108	0	1558	Lactobacillus.iners	1
N016	3580	1	0	Lactobacillus.iners	1
411	4601	0	378	Lactobacillus.iners	1
403	4019	0	104	Lactobacillus.iners	1
403	2446	0	58	Lactobacillus.iners	1
N019	4444	1	7	Lactobacillus.iners	1
404	3055	0	2490	Lactobacillus.iners	1
432	3107	0	1030	Lactobacillus.iners	1
403	2884	0	19	Lactobacillus.iners	1
411	2562	0	14	Lactobacillus.iners	1
431	2579	0	0	Lactobacillus.iners	1
439	5120	0	223	Lactobacillus.iners	1
400	2373	0	262	Lactobacillus.iners	1
N005	4386	1	4365	Lactobacillus.iners	1
444	5502	0	17	Lactobacillus.iners	1
404	2706	0	617	Lactobacillus.iners	1
437	2128	0	1389	Lactobacillus.iners	1
446	4189	0	3193	Lactobacillus.iners	1
411	2254	0	42	Lactobacillus.iners	1
431	2726	0	0	Lactobacillus.iners	1
423	4732	0	11	Lactobacillus.iners	1
424	3623	0	0	Lactobacillus.iners	1
N017	3556	1	2424	Lactobacillus.iners	1
406	2660	0	242	Lactobacillus.iners	1
429	4952	0	3081	Lactobacillus.iners	1
N022	4250	1	2869	Lactobacillus.iners	1
N018	4167	1	5	Lactobacillus.iners	1
400	2362	0	2298	Lactobacillus.iners	1
430	5674	0	4	Lactobacillus.iners	1
432	2415	0	70	Lactobacillus.iners	1
416	2316	0	0	Lactobacillus.iners	1
N022	4171	1	928	Lactobacillus.iners	1
405	2549	0	0	Lactobacillus.iners	1
N015	2623	1	1660	Lactobacillus.iners	1
406	2755	0	2580	Lactobacillus.iners	1
432	2848	0	668	Lactobacillus.iners	1
411	2387	0	0	Lactobacillus.iners	1
406	2888	0	2402	Lactobacillus.iners	1
444	4411	0	0	Lactobacillus.iners	1
400	2878	0	2643	Lactobacillus.iners	1
435	2297	0	616	Lactobacillus.iners	1
430	4704	0	0	Lactobacillus.iners	1
404	2997	0	215	Lactobacillus.iners	1
436	2269	0	5	Lactobacillus.iners	1
410	2620	0	1854	Lactobacillus.iners	1
N012	3267	1	3259	Lactobacillus.iners	1
408	2373	0	0	Lactobacillus.iners	1
415	3044	0	2712	Lactobacillus.iners	1
404	4472	0	3204	Lactobacillus.iners	1
405	2606	0	0	Lactobacillus.iners	1
424	4647	0	4	Lactobacillus.iners	1
401	2559	0	2076	Lactobacillus.iners	1
416	2148	0	0	Lactobacillus.iners	1
416	2706	0	4	Lactobacillus.iners	1
437	2079	0	1838	Lactobacillus.iners	1
434	2651	0	145	Lactobacillus.iners	1
N004	4851	1	2	Lactobacillus.iners	1
408	4838	0	5	Lactobacillus.iners	1
410	3193	0	2814	Lactobacillus.iners	1
430	4403	0	0	Lactobacillus.iners	1
431	2426	0	0	Lactobacillus.iners	1
431	2840	0	0	Lactobacillus.iners	1
423	4050	0	24	Lactobacillus.iners	1
408	2508	0	47	Lactobacillus.iners	1
415	3066	0	2754	Lactobacillus.iners	1
410	2518	0	1091	Lactobacillus.iners	1
443	2278	0	1	Lactobacillus.iners	1
430	4589	0	0	Lactobacillus.iners	1
424	4365	0	2	Lactobacillus.iners	1
N001	4610	1	2029	Lactobacillus.iners	1
431	2871	0	0	Lactobacillus.iners	1
400	2696	0	2655	Lactobacillus.iners	1
420	4869	0	4613	Lactobacillus.iners	1
N005	3707	1	3688	Lactobacillus.iners	1
446	5462	0	4831	Lactobacillus.iners	1
442	3025	0	90	Lactobacillus.iners	1
439	2611	0	5	Lactobacillus.iners	1
407	6167	0	5320	Lactobacillus.iners	1
429	5539	0	5445	Lactobacillus.iners	1
424	3529	0	4	Lactobacillus.iners	1
406	2643	0	2293	Lactobacillus.iners	1
401	2714	0	2170	Lactobacillus.iners	1
N020	3929	1	2011	Lactobacillus.iners	1
N016	4157	1	2	Lactobacillus.iners	1
N013	4909	1	30	Lactobacillus.iners	1
443	2160	0	0	Lactobacillus.iners	1
404	2041	0	516	Lactobacillus.iners	1
429	5218	0	4343	Lactobacillus.iners	1
N002	6483	1	2175	Lactobacillus.iners	1
444	3894	0	327	Lactobacillus.iners	1
423	4959	0	435	Lactobacillus.iners	1
431	2138	0	0	Lactobacillus.iners	1
404	3141	0	340	Lactobacillus.iners	1
429	4419	0	4356	Lactobacillus.iners	1
N004	4748	1	4	Lactobacillus.iners	1
434	3128	0	3040	Lactobacillus.iners	1
423	5182	0	290	Lactobacillus.iners	1
435	2265	0	679	Lactobacillus.iners	1
415	3287	0	2948	Lactobacillus.iners	1
407	2495	0	2262	Lactobacillus.iners	1
410	2907	0	2436	Lactobacillus.iners	1
423	5532	0	532	Lactobacillus.iners	1
401	2473	0	1879	Lactobacillus.iners	1
439	2492	0	38	Lactobacillus.iners	1
402	2691	0	0	Lactobacillus.iners	1
435	2446	0	2117	Lactobacillus.iners	1
431	2953	0	0	Lactobacillus.iners	1
437	2043	0	1832	Lactobacillus.iners	1
407	2079	0	1066	Lactobacillus.iners	1
430	4434	0	8	Lactobacillus.iners	1
415	2676	0	1477	Lactobacillus.iners	1
404	2388	0	0	Lactobacillus.iners	1
405	2731	0	0	Lactobacillus.iners	1
403	2224	0	1880	Lactobacillus.iners	1
431	3422	0	1	Lactobacillus.iners	1
N008	4245	1	83	Lactobacillus.iners	1
407	2435	0	2288	Lactobacillus.iners	1
416	2355	0	1	Lactobacillus.iners	1
437	2110	0	1863	Lactobacillus.iners	1
411	2368	0	86	Lactobacillus.iners	1
415	3227	0	3048	Lactobacillus.iners	1
431	2459	0	0	Lactobacillus.iners	1
408	2387	0	260	Lactobacillus.iners	1
412	2832	0	2711	Lactobacillus.iners	1
403	2249	0	22	Lactobacillus.iners	1
N018	3554	1	2764	Lactobacillus.iners	1
410	2907	0	1249	Lactobacillus.iners	1
N009	4277	1	2985	Lactobacillus.iners	1
445	2007	0	1300	Lactobacillus.iners	1
407	2769	0	8	Lactobacillus.iners	1
420	3294	0	2898	Lactobacillus.iners	1
401	2765	0	1644	Lactobacillus.iners	1
434	2934	0	2852	Lactobacillus.iners	1
423	5188	0	10	Lactobacillus.iners	1
416	2434	0	1	Lactobacillus.iners	1
408	2396	0	12	Lactobacillus.iners	1
436	2066	0	766	Lactobacillus.iners	1
444	4662	0	1	Lactobacillus.iners	1
429	5683	0	5475	Lactobacillus.iners	1
403	2892	0	127	Lactobacillus.iners	1
429	4779	0	4092	Lactobacillus.iners	1
439	2252	0	94	Lactobacillus.iners	1
411	2986	0	362	Lactobacillus.iners	1
400	2617	0	2482	Lactobacillus.iners	1
445	2190	0	17	Lactobacillus.iners	1
405	2930	0	0	Lactobacillus.iners	1
400	2647	0	2482	Lactobacillus.iners	1
412	2373	0	2274	Lactobacillus.iners	1
437	2104	0	1674	Lactobacillus.iners	1
405	2719	0	2	Lactobacillus.iners	1
415	2905	0	2842	Lactobacillus.iners	1
439	2613	0	50	Lactobacillus.iners	1
402	2452	0	1	Lactobacillus.iners	1
444	4797	0	186	Lactobacillus.iners	1
404	2074	0	0	Lactobacillus.iners	1
N009	4413	1	1981	Lactobacillus.iners	1
400	2276	0	1548	Lactobacillus.iners	1
423	5072	0	1681	Lactobacillus.iners	1
423	3729	0	3082	Lactobacillus.iners	1
410	2352	0	1673	Lactobacillus.iners	1
424	4445	0	1	Lactobacillus.iners	1
429	5347	0	5252	Lactobacillus.iners	1
439	2236	0	42	Lactobacillus.iners	1
443	4204	0	0	Lactobacillus.iners	1
N015	3252	1	2694	Lactobacillus.iners	1
430	4652	0	0	Lactobacillus.iners	1
N013	4882	1	5	Lactobacillus.iners	1
402	2368	0	1	Lactobacillus.iners	1
412	2883	0	2769	Lactobacillus.iners	1
424	2974	0	1	Lactobacillus.iners	1
430	4426	0	1	Lactobacillus.iners	1
431	2636	0	0	Lactobacillus.iners	1
403	3014	0	5	Lactobacillus.iners	1
412	2510	0	2409	Lactobacillus.iners	1
432	2915	0	57	Lactobacillus.iners	1
404	2295	0	0	Lactobacillus.iners	1
N021	2456	1	1206	Lactobacillus.iners	1
402	2878	0	3	Lactobacillus.iners	1
436	2022	0	455	Lactobacillus.iners	1
401	2571	0	495	Lactobacillus.iners	1
429	5343	0	5192	Lactobacillus.iners	1
405	3258	0	1	Lactobacillus.iners	1
446	3686	0	2681	Lactobacillus.iners	1
439	2199	0	108	Lactobacillus.iners	1
429	4939	0	4498	Lactobacillus.iners	1
411	2786	0	287	Lactobacillus.iners	1
429	5072	0	4957	Lactobacillus.iners	1
429	4245	0	4109	Lactobacillus.iners	1
405	2643	0	0	Lactobacillus.iners	1
N003	3858	1	3676	Lactobacillus.iners	1
N011	4894	1	4	Lactobacillus.iners	1
406	2507	0	2250	Lactobacillus.iners	1
400	2225	0	2097	Lactobacillus.iners	1
423	5346	0	656	Lactobacillus.iners	1
407	2774	0	222	Lactobacillus.iners	1
N015	4006	1	2090	Lactobacillus.iners	1
434	3822	0	3719	Lactobacillus.iners	1
405	2967	0	0	Lactobacillus.iners	1
N006	3023	1	1835	Lactobacillus.iners	1
401	2215	0	1622	Lactobacillus.iners	1
410	2535	0	2259	Lactobacillus.iners	1
N004	4734	1	2	Lactobacillus.iners	1
443	4732	0	498	Lactobacillus.iners	1
403	2775	0	5	Lactobacillus.iners	1
N022	3986	1	897	Lactobacillus.iners	1
415	2728	0	2533	Lactobacillus.iners	1
446	3731	0	3486	Lactobacillus.iners	1
430	3753	0	0	Lactobacillus.iners	1
443	5055	0	0	Lactobacillus.iners	1
424	3979	0	7	Lactobacillus.iners	1
443	2005	0	0	Lactobacillus.iners	1
402	2532	0	0	Lactobacillus.iners	1
446	6617	0	5035	Lactobacillus.iners	1
N008	4328	1	2223	Lactobacillus.iners	1
430	4279	0	0	Lactobacillus.iners	1
415	2325	0	909	Lactobacillus.iners	1
403	3995	0	10	Lactobacillus.iners	1
412	2439	0	2334	Lactobacillus.iners	1
424	4298	0	8	Lactobacillus.iners	1
439	2235	0	262	Lactobacillus.iners	1
431	2447	0	0	Lactobacillus.iners	1
405	3163	0	0	Lactobacillus.iners	1
400	2734	0	1856	Lactobacillus.iners	1
401	2451	0	988	Lactobacillus.iners	1
N007	4616	1	4	Lactobacillus.iners	1
404	2273	0	360	Lactobacillus.iners	1
431	2260	0	0	Lactobacillus.iners	1
445	2277	0	1875	Lactobacillus.iners	1
411	2263	0	1113	Lactobacillus.iners	1
429	3955	0	2765	Lactobacillus.iners	1
406	3216	0	2823	Lactobacillus.iners	1
415	3167	0	2689	Lactobacillus.iners	1
439	2520	0	66	Lactobacillus.iners	1
429	5308	0	4884	Lactobacillus.iners	1
404	2232	0	20	Lactobacillus.iners	1
400	2461	0	2283	Lactobacillus.iners	1
401	2465	0	1390	Lactobacillus.iners	1
408	2572	0	1	Lactobacillus.iners	1
437	4975	0	4914	Lactobacillus.iners	1
N015	4232	1	4184	Lactobacillus.iners	1
N017	3992	1	3973	Lactobacillus.iners	1
405	2559	0	0	Lactobacillus.iners	1
429	3420	0	3340	Lactobacillus.iners	1
434	3199	0	3114	Lactobacillus.iners	1
411	2605	0	234	Lactobacillus.iners	1
402	2855	0	1	Lactobacillus.iners	1
408	2300	0	12	Lactobacillus.iners	1
401	2700	0	2272	Lactobacillus.iners	1
N005	4635	1	4607	Lactobacillus.iners	1
N016	3444	1	1	Lactobacillus.iners	1
444	4897	0	551	Lactobacillus.iners	1
420	5186	0	4760	Lactobacillus.iners	1
439	2343	0	79	Lactobacillus.iners	1
403	2480	0	87	Lactobacillus.iners	1
411	2176	0	1865	Lactobacillus.iners	1
420	3756	0	3565	Lactobacillus.iners	1
445	2002	0	33	Lactobacillus.iners	1
435	2481	0	0	Lactobacillus.iners	1
N014	4491	1	4392	Lactobacillus.iners	1
401	3168	0	90	Lactobacillus.iners	1
437	2139	0	1880	Lactobacillus.iners	1
403	2734	0	38	Lactobacillus.iners	1
424	4670	0	0	Lactobacillus.iners	1
405	2689	0	0	Lactobacillus.iners	1
429	4418	0	3614	Lactobacillus.iners	1
444	5535	0	827	Lactobacillus.iners	1
429	3065	0	1865	Lactobacillus.iners	1
N012	4359	1	4349	Lactobacillus.iners	1
435	2270	0	55	Lactobacillus.iners	1
402	2624	0	2	Lactobacillus.iners	1
N008	2223	1	6	Lactobacillus.iners	1
432	3024	0	1940	Lactobacillus.iners	1
410	2636	0	2435	Lactobacillus.iners	1
437	2162	0	1910	Lactobacillus.iners	1
444	4762	0	23	Lactobacillus.iners	1
N009	2908	1	2015	Lactobacillus.iners	1
430	4807	0	4	Lactobacillus.iners	1
406	2878	0	2460	Lactobacillus.iners	1
404	2544	0	33	Lactobacillus.iners	1
416	2305	0	6	Lactobacillus.iners	1
403	2555	0	513	Lactobacillus.iners	1
N017	3137	1	3069	Lactobacillus.iners	1
405	3235	0	0	Lactobacillus.iners	1
439	2433	0	83	Lactobacillus.iners	1
410	3189	0	1565	Lactobacillus.iners	1
407	2618	0	2392	Lactobacillus.iners	1
N007	3833	1	3	Lactobacillus.iners	1
N003	4368	1	4104	Lactobacillus.iners	1
408	2481	0	27	Lactobacillus.iners	1
404	2756	0	91	Lactobacillus.iners	1
N004	4381	1	1	Lactobacillus.iners	1
412	2497	0	2401	Lactobacillus.iners	1
415	3497	0	2973	Lactobacillus.iners	1
415	3182	0	2941	Lactobacillus.iners	1
432	4063	0	124	Lactobacillus.iners	1
412	2912	0	2794	Lactobacillus.iners	1
407	2468	0	3	Lactobacillus.iners	1
432	3332	0	3	Lactobacillus.iners	1
442	3044	0	10	Lactobacillus.iners	1
442	2844	0	3	Lactobacillus.iners	1
405	3398	0	1	Lactobacillus.iners	1
432	2209	0	2172	Lactobacillus.crispatus	2
424	4485	0	4	Lactobacillus.crispatus	2
439	2447	0	0	Lactobacillus.crispatus	2
410	2679	0	0	Lactobacillus.crispatus	2
410	3383	0	55	Lactobacillus.crispatus	2
403	3024	0	2983	Lactobacillus.crispatus	2
407	2438	0	0	Lactobacillus.crispatus	2
411	2442	0	0	Lactobacillus.crispatus	2
436	2085	0	416	Lactobacillus.crispatus	2
404	3137	0	951	Lactobacillus.crispatus	2
446	4647	0	6	Lactobacillus.crispatus	2
N016	4441	1	4435	Lactobacillus.crispatus	2
407	2435	0	0	Lactobacillus.crispatus	2
407	2837	0	0	Lactobacillus.crispatus	2
406	3003	0	2	Lactobacillus.crispatus	2
401	2183	0	0	Lactobacillus.crispatus	2
N008	3841	1	3	Lactobacillus.crispatus	2
410	2814	0	43	Lactobacillus.crispatus	2
N003	4046	1	1	Lactobacillus.crispatus	2
N021	4198	1	12	Lactobacillus.crispatus	2
429	5228	0	1	Lactobacillus.crispatus	2
N005	4274	1	4	Lactobacillus.crispatus	2
N012	4264	1	0	Lactobacillus.crispatus	2
402	2524	0	0	Lactobacillus.crispatus	2
435	2085	0	1	Lactobacillus.crispatus	2
406	2629	0	0	Lactobacillus.crispatus	2
N019	4135	1	13	Lactobacillus.crispatus	2
400	2516	0	0	Lactobacillus.crispatus	2
N001	4338	1	2	Lactobacillus.crispatus	2
423	4376	0	4208	Lactobacillus.crispatus	2
401	4627	0	0	Lactobacillus.crispatus	2
N021	4439	1	3	Lactobacillus.crispatus	2
410	3094	0	55	Lactobacillus.crispatus	2
405	4799	0	4486	Lactobacillus.crispatus	2
435	2130	0	0	Lactobacillus.crispatus	2
431	3069	0	0	Lactobacillus.crispatus	2
420	3681	0	7	Lactobacillus.crispatus	2
400	2726	0	0	Lactobacillus.crispatus	2
446	2094	0	0	Lactobacillus.crispatus	2
415	3116	0	0	Lactobacillus.crispatus	2
N018	2584	1	1675	Lactobacillus.crispatus	2
415	2738	0	0	Lactobacillus.crispatus	2
N003	4635	1	4	Lactobacillus.crispatus	2
411	2276	0	0	Lactobacillus.crispatus	2
444	4561	0	0	Lactobacillus.crispatus	2
400	2873	0	0	Lactobacillus.crispatus	2
439	2218	0	1	Lactobacillus.crispatus	2
446	2048	0	0	Lactobacillus.crispatus	2
429	4740	0	3	Lactobacillus.crispatus	2
411	2966	0	0	Lactobacillus.crispatus	2
N020	2447	1	2421	Lactobacillus.crispatus	2
N002	4158	1	3	Lactobacillus.crispatus	2
404	2463	0	2311	Lactobacillus.crispatus	2
424	2406	0	4	Lactobacillus.crispatus	2
411	2117	0	2	Lactobacillus.crispatus	2
405	2869	0	2804	Lactobacillus.crispatus	2
412	2401	0	0	Lactobacillus.crispatus	2
443	5317	0	1802	Lactobacillus.crispatus	2
402	2623	0	0	Lactobacillus.crispatus	2
405	2632	0	2517	Lactobacillus.crispatus	2
402	2449	0	0	Lactobacillus.crispatus	2
432	2338	0	2280	Lactobacillus.crispatus	2
404	2271	0	1227	Lactobacillus.crispatus	2
407	3417	0	0	Lactobacillus.crispatus	2
430	3708	0	0	Lactobacillus.crispatus	2
424	3400	0	4	Lactobacillus.crispatus	2
401	2683	0	0	Lactobacillus.crispatus	2
401	3053	0	0	Lactobacillus.crispatus	2
436	2021	0	527	Lactobacillus.crispatus	2
408	2001	0	0	Lactobacillus.crispatus	2
408	2534	0	0	Lactobacillus.crispatus	2
411	2357	0	0	Lactobacillus.crispatus	2
404	3371	0	1147	Lactobacillus.crispatus	2
403	2249	0	2240	Lactobacillus.crispatus	2
403	2713	0	2691	Lactobacillus.crispatus	2
N011	4832	1	4648	Lactobacillus.crispatus	2
400	2316	0	0	Lactobacillus.crispatus	2
N010	4339	1	4058	Lactobacillus.crispatus	2
430	4642	0	0	Lactobacillus.crispatus	2
N015	3399	1	0	Lactobacillus.crispatus	2
N019	3354	1	3033	Lactobacillus.crispatus	2
N005	4732	1	4678	Lactobacillus.crispatus	2
444	4342	0	3	Lactobacillus.crispatus	2
430	2525	0	0	Lactobacillus.crispatus	2
446	4948	0	0	Lactobacillus.crispatus	2
411	2634	0	1	Lactobacillus.crispatus	2
N013	4433	1	4403	Lactobacillus.crispatus	2
406	2539	0	0	Lactobacillus.crispatus	2
424	4585	0	6	Lactobacillus.crispatus	2
406	2445	0	2	Lactobacillus.crispatus	2
N001	4610	1	5	Lactobacillus.crispatus	2
408	2489	0	0	Lactobacillus.crispatus	2
412	3152	0	0	Lactobacillus.crispatus	2
436	2183	0	256	Lactobacillus.crispatus	2
444	4915	0	1	Lactobacillus.crispatus	2
415	3455	0	0	Lactobacillus.crispatus	2
N006	2040	1	2	Lactobacillus.crispatus	2
432	2141	0	2063	Lactobacillus.crispatus	2
429	5314	0	1	Lactobacillus.crispatus	2
407	2442	0	0	Lactobacillus.crispatus	2
437	2208	0	0	Lactobacillus.crispatus	2
446	5092	0	10	Lactobacillus.crispatus	2
N019	3892	1	3839	Lactobacillus.crispatus	2
436	2336	0	952	Lactobacillus.crispatus	2
430	5575	0	1	Lactobacillus.crispatus	2
420	5567	0	6	Lactobacillus.crispatus	2
402	2887	0	0	Lactobacillus.crispatus	2
420	5361	0	3	Lactobacillus.crispatus	2
437	2038	0	2	Lactobacillus.crispatus	2
444	4731	0	1	Lactobacillus.crispatus	2
432	3230	0	2912	Lactobacillus.crispatus	2
435	2679	0	0	Lactobacillus.crispatus	2
407	2467	0	0	Lactobacillus.crispatus	2
406	2516	0	0	Lactobacillus.crispatus	2
406	2797	0	0	Lactobacillus.crispatus	2
432	3311	0	3288	Lactobacillus.crispatus	2
412	2405	0	0	Lactobacillus.crispatus	2
N010	4437	1	4187	Lactobacillus.crispatus	2
400	3019	0	0	Lactobacillus.crispatus	2
434	3422	0	0	Lactobacillus.crispatus	2
445	2076	0	0	Lactobacillus.crispatus	2
444	5512	0	0	Lactobacillus.crispatus	2
N008	4242	1	3414	Lactobacillus.crispatus	2
400	2567	0	0	Lactobacillus.crispatus	2
432	2208	0	2155	Lactobacillus.crispatus	2
423	5046	0	4905	Lactobacillus.crispatus	2
420	2226	0	0	Lactobacillus.crispatus	2
408	2382	0	0	Lactobacillus.crispatus	2
420	5288	0	1	Lactobacillus.crispatus	2
444	4202	0	0	Lactobacillus.crispatus	2
430	2762	0	0	Lactobacillus.crispatus	2
400	2584	0	0	Lactobacillus.crispatus	2
401	2606	0	1	Lactobacillus.crispatus	2
405	2894	0	2885	Lactobacillus.crispatus	2
415	2971	0	0	Lactobacillus.crispatus	2
415	2911	0	0	Lactobacillus.crispatus	2
400	2314	0	0	Lactobacillus.crispatus	2
401	2964	0	0	Lactobacillus.crispatus	2
437	2069	0	0	Lactobacillus.crispatus	2
N021	3286	1	2	Lactobacillus.crispatus	2
442	3402	0	3317	Lactobacillus.crispatus	2
420	4723	0	5	Lactobacillus.crispatus	2
410	3582	0	2	Lactobacillus.crispatus	2
403	2737	0	2607	Lactobacillus.crispatus	2
443	3242	0	2166	Lactobacillus.crispatus	2
406	3276	0	1	Lactobacillus.crispatus	2
439	2399	0	0	Lactobacillus.crispatus	2
429	4752	0	5	Lactobacillus.crispatus	2
423	5206	0	5181	Lactobacillus.crispatus	2
410	2677	0	3	Lactobacillus.crispatus	2
429	5216	0	0	Lactobacillus.crispatus	2
415	3156	0	1	Lactobacillus.crispatus	2
N016	4519	1	4505	Lactobacillus.crispatus	2
N016	4242	1	4235	Lactobacillus.crispatus	2
424	4055	0	1	Lactobacillus.crispatus	2
435	2362	0	0	Lactobacillus.crispatus	2
435	2237	0	1	Lactobacillus.crispatus	2
437	2008	0	10	Lactobacillus.crispatus	2
411	2600	0	67	Lactobacillus.crispatus	2
N018	4051	1	1961	Lactobacillus.crispatus	2
429	4970	0	0	Lactobacillus.crispatus	2
415	3080	0	0	Lactobacillus.crispatus	2
416	2248	0	0	Lactobacillus.crispatus	2
429	4942	0	4	Lactobacillus.crispatus	2
N009	3862	1	15	Lactobacillus.crispatus	2
424	4603	0	6	Lactobacillus.crispatus	2
412	2440	0	0	Lactobacillus.crispatus	2
408	2352	0	0	Lactobacillus.crispatus	2
405	3082	0	3032	Lactobacillus.crispatus	2
423	5096	0	3685	Lactobacillus.crispatus	2
443	2273	0	2206	Lactobacillus.crispatus	2
446	2060	0	0	Lactobacillus.crispatus	2
434	2622	0	1	Lactobacillus.crispatus	2
444	5701	0	1	Lactobacillus.crispatus	2
443	2279	0	2256	Lactobacillus.crispatus	2
402	2140	0	1	Lactobacillus.crispatus	2
439	2051	0	0	Lactobacillus.crispatus	2
420	5389	0	9	Lactobacillus.crispatus	2
N019	4425	1	1146	Lactobacillus.crispatus	2
432	3456	0	148	Lactobacillus.crispatus	2
432	3231	0	1779	Lactobacillus.crispatus	2
423	4588	0	2674	Lactobacillus.crispatus	2
400	2475	0	0	Lactobacillus.crispatus	2
430	3552	0	0	Lactobacillus.crispatus	2
420	2812	0	1	Lactobacillus.crispatus	2
410	3079	0	51	Lactobacillus.crispatus	2
429	4565	0	5	Lactobacillus.crispatus	2
N015	3806	1	3	Lactobacillus.crispatus	2
402	2714	0	0	Lactobacillus.crispatus	2
429	4679	0	0	Lactobacillus.crispatus	2
N017	2996	1	6	Lactobacillus.crispatus	2
445	2084	0	0	Lactobacillus.crispatus	2
412	2617	0	0	Lactobacillus.crispatus	2
415	3189	0	1	Lactobacillus.crispatus	2
408	2317	0	3	Lactobacillus.crispatus	2
408	2642	0	0	Lactobacillus.crispatus	2
405	2810	0	2794	Lactobacillus.crispatus	2
407	2361	0	0	Lactobacillus.crispatus	2
N022	4230	1	1	Lactobacillus.crispatus	2
N004	4711	1	4438	Lactobacillus.crispatus	2
444	4923	0	0	Lactobacillus.crispatus	2
444	5480	0	0	Lactobacillus.crispatus	2
N008	4604	1	4510	Lactobacillus.crispatus	2
N007	4880	1	4796	Lactobacillus.crispatus	2
445	2016	0	0	Lactobacillus.crispatus	2
406	2854	0	0	Lactobacillus.crispatus	2
404	2580	0	2538	Lactobacillus.crispatus	2
406	2766	0	0	Lactobacillus.crispatus	2
439	2375	0	0	Lactobacillus.crispatus	2
439	2330	0	2	Lactobacillus.crispatus	2
408	2476	0	0	Lactobacillus.crispatus	2
411	2230	0	1	Lactobacillus.crispatus	2
431	2556	0	0	Lactobacillus.crispatus	2
N014	4049	1	0	Lactobacillus.crispatus	2
411	2728	0	0	Lactobacillus.crispatus	2
431	2662	0	0	Lactobacillus.crispatus	2
430	4789	0	0	Lactobacillus.crispatus	2
N021	3442	1	2	Lactobacillus.crispatus	2
403	2212	0	712	Lactobacillus.crispatus	2
N007	5349	1	5333	Lactobacillus.crispatus	2
436	2133	0	776	Lactobacillus.crispatus	2
432	2048	0	1812	Lactobacillus.crispatus	2
410	3171	0	119	Lactobacillus.crispatus	2
403	2740	0	2638	Lactobacillus.crispatus	2
415	2929	0	0	Lactobacillus.crispatus	2
N004	4426	1	4374	Lactobacillus.crispatus	2
400	5504	0	2	Lactobacillus.crispatus	2
424	4255	0	4	Lactobacillus.crispatus	2
424	4384	0	1	Lactobacillus.crispatus	2
439	2390	0	2	Lactobacillus.crispatus	2
423	3683	0	3585	Lactobacillus.crispatus	2
N011	4932	1	4915	Lactobacillus.crispatus	2
434	4088	0	1	Lactobacillus.crispatus	2
402	2553	0	0	Lactobacillus.crispatus	2
402	2392	0	0	Lactobacillus.crispatus	2
N004	2645	1	2615	Lactobacillus.crispatus	2
N009	4072	1	180	Lactobacillus.crispatus	2
432	2008	0	1994	Lactobacillus.crispatus	2
412	2504	0	0	Lactobacillus.crispatus	2
423	5519	0	5400	Lactobacillus.crispatus	2
415	3214	0	0	Lactobacillus.crispatus	2
435	2324	0	0	Lactobacillus.crispatus	2
424	3456	0	3	Lactobacillus.crispatus	2
405	2829	0	2820	Lactobacillus.crispatus	2
406	2858	0	0	Lactobacillus.crispatus	2
446	2057	0	0	Lactobacillus.crispatus	2
424	4639	0	7	Lactobacillus.crispatus	2
430	3822	0	0	Lactobacillus.crispatus	2
N012	3871	1	1	Lactobacillus.crispatus	2
N013	4860	1	4752	Lactobacillus.crispatus	2
443	5618	0	5583	Lactobacillus.crispatus	2
429	4756	0	1	Lactobacillus.crispatus	2
N013	4903	1	4862	Lactobacillus.crispatus	2
435	2213	0	0	Lactobacillus.crispatus	2
420	2911	0	0	Lactobacillus.crispatus	2
432	2730	0	2668	Lactobacillus.crispatus	2
N022	3899	1	4	Lactobacillus.crispatus	2
430	4030	0	2	Lactobacillus.crispatus	2
435	2352	0	0	Lactobacillus.crispatus	2
N009	3707	1	3	Lactobacillus.crispatus	2
415	3202	0	0	Lactobacillus.crispatus	2
N010	3795	1	4	Lactobacillus.crispatus	2
411	2435	0	0	Lactobacillus.crispatus	2
436	2260	0	241	Lactobacillus.crispatus	2
437	2111	0	0	Lactobacillus.crispatus	2
404	2638	0	413	Lactobacillus.crispatus	2
402	2564	0	0	Lactobacillus.crispatus	2
403	2939	0	2852	Lactobacillus.crispatus	2
437	2010	0	1	Lactobacillus.crispatus	2
402	4773	0	1	Lactobacillus.crispatus	2
424	4476	0	7	Lactobacillus.crispatus	2
439	2505	0	0	Lactobacillus.crispatus	2
420	3147	0	0	Lactobacillus.crispatus	2
443	5260	0	2	Lactobacillus.crispatus	2
401	3165	0	0	Lactobacillus.crispatus	2
408	5383	0	2	Lactobacillus.crispatus	2
410	2661	0	181	Lactobacillus.crispatus	2
N007	4853	1	4606	Lactobacillus.crispatus	2
410	2673	0	0	Lactobacillus.crispatus	2
N018	4326	1	1424	Lactobacillus.crispatus	2
406	2774	0	0	Lactobacillus.crispatus	2
403	2796	0	2495	Lactobacillus.crispatus	2
N007	4569	1	4504	Lactobacillus.crispatus	2
410	3486	0	70	Lactobacillus.crispatus	2
N007	4554	1	4514	Lactobacillus.crispatus	2
401	2563	0	3	Lactobacillus.crispatus	2
432	2828	0	2770	Lactobacillus.crispatus	2
443	4928	0	4925	Lactobacillus.crispatus	2
N009	4811	1	24	Lactobacillus.crispatus	2
435	2431	0	0	Lactobacillus.crispatus	2
434	2956	0	0	Lactobacillus.crispatus	2
439	2416	0	0	Lactobacillus.crispatus	2
402	2507	0	1	Lactobacillus.crispatus	2
446	5465	0	0	Lactobacillus.crispatus	2
412	2694	0	0	Lactobacillus.crispatus	2
424	4101	0	2	Lactobacillus.crispatus	2
400	2387	0	0	Lactobacillus.crispatus	2
445	2016	0	0	Lactobacillus.crispatus	2
411	2337	0	0	Lactobacillus.crispatus	2
423	4754	0	4057	Lactobacillus.crispatus	2
N022	4275	1	4	Lactobacillus.crispatus	2
N017	3130	1	3	Lactobacillus.crispatus	2
432	2479	0	2383	Lactobacillus.crispatus	2
N012	4343	1	0	Lactobacillus.crispatus	2
402	2470	0	2	Lactobacillus.crispatus	2
403	2438	0	2155	Lactobacillus.crispatus	2
431	2131	0	0	Lactobacillus.crispatus	2
401	2465	0	0	Lactobacillus.crispatus	2
420	5736	0	9	Lactobacillus.crispatus	2
412	3065	0	0	Lactobacillus.crispatus	2
436	2708	0	114	Lactobacillus.crispatus	2
401	2524	0	3	Lactobacillus.crispatus	2
434	2508	0	0	Lactobacillus.crispatus	2
N014	3714	1	65	Lactobacillus.crispatus	2
402	2763	0	0	Lactobacillus.crispatus	2
403	2397	0	692	Lactobacillus.crispatus	2
435	2601	0	0	Lactobacillus.crispatus	2
407	2343	0	0	Lactobacillus.crispatus	2
N002	4398	1	3933	Lactobacillus.crispatus	2
412	2756	0	0	Lactobacillus.crispatus	2
444	2938	0	0	Lactobacillus.crispatus	2
430	4537	0	0	Lactobacillus.crispatus	2
444	5023	0	0	Lactobacillus.crispatus	2
424	4002	0	5	Lactobacillus.crispatus	2
437	2077	0	0	Lactobacillus.crispatus	2
443	3329	0	20	Lactobacillus.crispatus	2
411	2323	0	0	Lactobacillus.crispatus	2
411	2667	0	0	Lactobacillus.crispatus	2
400	2625	0	0	Lactobacillus.crispatus	2
412	3242	0	0	Lactobacillus.crispatus	2
412	2344	0	1	Lactobacillus.crispatus	2
408	2543	0	0	Lactobacillus.crispatus	2
408	2498	0	0	Lactobacillus.crispatus	2
424	4198	0	4	Lactobacillus.crispatus	2
410	3328	0	23	Lactobacillus.crispatus	2
423	5196	0	4266	Lactobacillus.crispatus	2
432	3223	0	2996	Lactobacillus.crispatus	2
407	2341	0	0	Lactobacillus.crispatus	2
431	2399	0	0	Lactobacillus.crispatus	2
N018	4275	1	3446	Lactobacillus.crispatus	2
N019	4177	1	41	Lactobacillus.crispatus	2
407	2565	0	0	Lactobacillus.crispatus	2
400	2492	0	0	Lactobacillus.crispatus	2
439	2367	0	0	Lactobacillus.crispatus	2
412	2229	0	0	Lactobacillus.crispatus	2
N006	3287	1	4	Lactobacillus.crispatus	2
402	2870	0	0	Lactobacillus.crispatus	2
403	2800	0	2798	Lactobacillus.crispatus	2
N006	4164	1	1	Lactobacillus.crispatus	2
N018	4066	1	1263	Lactobacillus.crispatus	2
400	2956	0	0	Lactobacillus.crispatus	2
430	4457	0	1	Lactobacillus.crispatus	2
411	2584	0	0	Lactobacillus.crispatus	2
403	2707	0	2522	Lactobacillus.crispatus	2
436	2197	0	947	Lactobacillus.crispatus	2
423	4730	0	4540	Lactobacillus.crispatus	2
445	2058	0	0	Lactobacillus.crispatus	2
436	2062	0	88	Lactobacillus.crispatus	2
406	2845	0	1	Lactobacillus.crispatus	2
420	4388	0	5	Lactobacillus.crispatus	2
437	5369	0	148	Lactobacillus.crispatus	2
420	3007	0	0	Lactobacillus.crispatus	2
444	5033	0	0	Lactobacillus.crispatus	2
411	2789	0	1	Lactobacillus.crispatus	2
406	2510	0	0	Lactobacillus.crispatus	2
401	2519	0	0	Lactobacillus.crispatus	2
429	5143	0	5	Lactobacillus.crispatus	2
407	2357	0	0	Lactobacillus.crispatus	2
436	2040	0	289	Lactobacillus.crispatus	2
410	2612	0	382	Lactobacillus.crispatus	2
412	3051	0	0	Lactobacillus.crispatus	2
416	2047	0	0	Lactobacillus.crispatus	2
410	3145	0	550	Lactobacillus.crispatus	2
N015	4257	1	3	Lactobacillus.crispatus	2
402	2338	0	0	Lactobacillus.crispatus	2
405	3034	0	2992	Lactobacillus.crispatus	2
407	2479	0	0	Lactobacillus.crispatus	2
N021	4028	1	1	Lactobacillus.crispatus	2
423	5053	0	4836	Lactobacillus.crispatus	2
N011	4608	1	4555	Lactobacillus.crispatus	2
446	4288	0	0	Lactobacillus.crispatus	2
439	2422	0	0	Lactobacillus.crispatus	2
437	2156	0	0	Lactobacillus.crispatus	2
431	2566	0	0	Lactobacillus.crispatus	2
401	2718	0	0	Lactobacillus.crispatus	2
415	3265	0	0	Lactobacillus.crispatus	2
N006	4309	1	0	Lactobacillus.crispatus	2
405	2619	0	2563	Lactobacillus.crispatus	2
411	2976	0	87	Lactobacillus.crispatus	2
N003	4323	1	4	Lactobacillus.crispatus	2
430	5367	0	1	Lactobacillus.crispatus	2
401	2798	0	0	Lactobacillus.crispatus	2
424	3564	0	5	Lactobacillus.crispatus	2
N020	3875	1	2	Lactobacillus.crispatus	2
430	4076	0	0	Lactobacillus.crispatus	2
415	3269	0	0	Lactobacillus.crispatus	2
424	4471	0	5	Lactobacillus.crispatus	2
N011	3390	1	0	Lactobacillus.crispatus	2
434	2385	0	0	Lactobacillus.crispatus	2
443	4652	0	4611	Lactobacillus.crispatus	2
431	2397	0	1	Lactobacillus.crispatus	2
443	4606	0	1162	Lactobacillus.crispatus	2
430	4789	0	3	Lactobacillus.crispatus	2
423	5542	0	4515	Lactobacillus.crispatus	2
407	2645	0	0	Lactobacillus.crispatus	2
407	2790	0	0	Lactobacillus.crispatus	2
403	2921	0	2756	Lactobacillus.crispatus	2
443	4720	0	188	Lactobacillus.crispatus	2
407	3040	0	0	Lactobacillus.crispatus	2
429	4172	0	4	Lactobacillus.crispatus	2
N017	4170	1	3	Lactobacillus.crispatus	2
408	2508	0	0	Lactobacillus.crispatus	2
404	2311	0	1353	Lactobacillus.crispatus	2
406	5763	0	2	Lactobacillus.crispatus	2
407	2300	0	0	Lactobacillus.crispatus	2
408	2435	0	0	Lactobacillus.crispatus	2
407	3005	0	0	Lactobacillus.crispatus	2
435	2426	0	0	Lactobacillus.crispatus	2
404	3355	0	2141	Lactobacillus.crispatus	2
444	4408	0	2	Lactobacillus.crispatus	2
423	4531	0	4158	Lactobacillus.crispatus	2
410	2967	0	33	Lactobacillus.crispatus	2
N001	3878	1	4	Lactobacillus.crispatus	2
412	2530	0	2	Lactobacillus.crispatus	2
406	2562	0	0	Lactobacillus.crispatus	2
431	2304	0	4	Lactobacillus.crispatus	2
404	2115	0	1508	Lactobacillus.crispatus	2
420	4168	0	2	Lactobacillus.crispatus	2
401	2477	0	1	Lactobacillus.crispatus	2
423	4781	0	2866	Lactobacillus.crispatus	2
401	2606	0	3	Lactobacillus.crispatus	2
403	2626	0	2582	Lactobacillus.crispatus	2
404	3136	0	151	Lactobacillus.crispatus	2
446	2014	0	0	Lactobacillus.crispatus	2
439	2581	0	0	Lactobacillus.crispatus	2
414	2316	0	1	Lactobacillus.crispatus	2
436	2032	0	59	Lactobacillus.crispatus	2
432	3726	0	3644	Lactobacillus.crispatus	2
407	2418	0	0	Lactobacillus.crispatus	2
411	2112	0	27	Lactobacillus.crispatus	2
423	4469	0	1590	Lactobacillus.crispatus	2
415	2498	0	0	Lactobacillus.crispatus	2
400	2514	0	1	Lactobacillus.crispatus	2
408	2351	0	1	Lactobacillus.crispatus	2
404	2175	0	1394	Lactobacillus.crispatus	2
420	2546	0	0	Lactobacillus.crispatus	2
402	2623	0	0	Lactobacillus.crispatus	2
407	2381	0	0	Lactobacillus.crispatus	2
404	2091	0	24	Lactobacillus.crispatus	2
437	2151	0	0	Lactobacillus.crispatus	2
435	2587	0	0	Lactobacillus.crispatus	2
408	2309	0	0	Lactobacillus.crispatus	2
415	2912	0	0	Lactobacillus.crispatus	2
444	3157	0	0	Lactobacillus.crispatus	2
431	2895	0	2	Lactobacillus.crispatus	2
408	2318	0	0	Lactobacillus.crispatus	2
402	2814	0	0	Lactobacillus.crispatus	2
N010	4138	1	3742	Lactobacillus.crispatus	2
405	2708	0	2684	Lactobacillus.crispatus	2
445	2001	0	0	Lactobacillus.crispatus	2
439	2316	0	0	Lactobacillus.crispatus	2
402	2515	0	0	Lactobacillus.crispatus	2
408	2547	0	0	Lactobacillus.crispatus	2
444	4317	0	0	Lactobacillus.crispatus	2
405	3032	0	3016	Lactobacillus.crispatus	2
404	2147	0	1411	Lactobacillus.crispatus	2
403	2588	0	2523	Lactobacillus.crispatus	2
434	2094	0	0	Lactobacillus.crispatus	2
400	2388	0	0	Lactobacillus.crispatus	2
432	3300	0	2338	Lactobacillus.crispatus	2
410	2721	0	0	Lactobacillus.crispatus	2
408	2518	0	0	Lactobacillus.crispatus	2
437	2160	0	10	Lactobacillus.crispatus	2
N012	4052	1	0	Lactobacillus.crispatus	2
406	2684	0	0	Lactobacillus.crispatus	2
443	4732	0	3715	Lactobacillus.crispatus	2
416	2304	0	0	Lactobacillus.crispatus	2
415	3054	0	0	Lactobacillus.crispatus	2
439	2208	0	0	Lactobacillus.crispatus	2
405	3068	0	3038	Lactobacillus.crispatus	2
N021	2336	1	3	Lactobacillus.crispatus	2
401	2189	0	4	Lactobacillus.crispatus	2
402	2395	0	3	Lactobacillus.crispatus	2
423	5524	0	947	Lactobacillus.crispatus	2
436	2030	0	471	Lactobacillus.crispatus	2
407	2603	0	0	Lactobacillus.crispatus	2
402	2674	0	2	Lactobacillus.crispatus	2
410	2878	0	42	Lactobacillus.crispatus	2
N009	4519	1	13	Lactobacillus.crispatus	2
N019	4437	1	4416	Lactobacillus.crispatus	2
435	2308	0	1	Lactobacillus.crispatus	2
N002	3914	1	2055	Lactobacillus.crispatus	2
404	3292	0	2200	Lactobacillus.crispatus	2
405	2821	0	2745	Lactobacillus.crispatus	2
N001	3596	1	0	Lactobacillus.crispatus	2
406	2880	0	0	Lactobacillus.crispatus	2
401	2528	0	1	Lactobacillus.crispatus	2
N002	2809	1	2787	Lactobacillus.crispatus	2
402	2722	0	0	Lactobacillus.crispatus	2
416	2556	0	0	Lactobacillus.crispatus	2
416	2443	0	0	Lactobacillus.crispatus	2
431	2091	0	0	Lactobacillus.crispatus	2
435	2238	0	0	Lactobacillus.crispatus	2
410	3335	0	148	Lactobacillus.crispatus	2
N011	4800	1	4774	Lactobacillus.crispatus	2
406	3654	0	1	Lactobacillus.crispatus	2
416	2343	0	0	Lactobacillus.crispatus	2
N021	4016	1	1	Lactobacillus.crispatus	2
430	4314	0	0	Lactobacillus.crispatus	2
436	2415	0	231	Lactobacillus.crispatus	2
400	2404	0	0	Lactobacillus.crispatus	2
408	2476	0	0	Lactobacillus.crispatus	2
N013	4396	1	4333	Lactobacillus.crispatus	2
401	2662	0	0	Lactobacillus.crispatus	2
408	2504	0	0	Lactobacillus.crispatus	2
446	2095	0	0	Lactobacillus.crispatus	2
445	2125	0	0	Lactobacillus.crispatus	2
439	2401	0	0	Lactobacillus.crispatus	2
406	2427	0	0	Lactobacillus.crispatus	2
442	2855	0	2508	Lactobacillus.crispatus	2
420	2413	0	0	Lactobacillus.crispatus	2
N010	4027	1	3905	Lactobacillus.crispatus	2
402	2773	0	0	Lactobacillus.crispatus	2
406	2568	0	1	Lactobacillus.crispatus	2
434	3192	0	0	Lactobacillus.crispatus	2
424	3908	0	2	Lactobacillus.crispatus	2
N017	3955	1	0	Lactobacillus.crispatus	2
415	3097	0	0	Lactobacillus.crispatus	2
N013	5111	1	5083	Lactobacillus.crispatus	2
443	5527	0	467	Lactobacillus.crispatus	2
443	4580	0	273	Lactobacillus.crispatus	2
N002	4479	1	4457	Lactobacillus.crispatus	2
424	4361	0	7	Lactobacillus.crispatus	2
408	2387	0	0	Lactobacillus.crispatus	2
412	2398	0	0	Lactobacillus.crispatus	2
424	4010	0	7	Lactobacillus.crispatus	2
434	2648	0	0	Lactobacillus.crispatus	2
420	5205	0	8	Lactobacillus.crispatus	2
403	2755	0	2597	Lactobacillus.crispatus	2
408	2439	0	0	Lactobacillus.crispatus	2
412	2410	0	0	Lactobacillus.crispatus	2
431	2485	0	0	Lactobacillus.crispatus	2
N020	3595	1	1	Lactobacillus.crispatus	2
N001	4405	1	0	Lactobacillus.crispatus	2
412	2049	0	0	Lactobacillus.crispatus	2
420	4549	0	6	Lactobacillus.crispatus	2
400	2424	0	1	Lactobacillus.crispatus	2
406	2909	0	0	Lactobacillus.crispatus	2
405	2709	0	2683	Lactobacillus.crispatus	2
420	2055	0	0	Lactobacillus.crispatus	2
412	2292	0	0	Lactobacillus.crispatus	2
N011	4564	1	4490	Lactobacillus.crispatus	2
404	3288	0	2855	Lactobacillus.crispatus	2
431	2828	0	1	Lactobacillus.crispatus	2
436	2110	0	1066	Lactobacillus.crispatus	2
443	5248	0	1003	Lactobacillus.crispatus	2
405	3054	0	3000	Lactobacillus.crispatus	2
410	2926	0	63	Lactobacillus.crispatus	2
423	4923	0	4818	Lactobacillus.crispatus	2
442	3946	0	2415	Lactobacillus.crispatus	2
N017	4281	1	1	Lactobacillus.crispatus	2
401	2430	0	3	Lactobacillus.crispatus	2
406	2400	0	3	Lactobacillus.crispatus	2
402	2424	0	3	Lactobacillus.crispatus	2
435	2171	0	0	Lactobacillus.crispatus	2
N012	4004	1	1	Lactobacillus.crispatus	2
403	2779	0	2672	Lactobacillus.crispatus	2
402	2687	0	0	Lactobacillus.crispatus	2
446	4474	0	2	Lactobacillus.crispatus	2
405	3096	0	3079	Lactobacillus.crispatus	2
415	3476	0	0	Lactobacillus.crispatus	2
403	2724	0	2500	Lactobacillus.crispatus	2
408	2459	0	0	Lactobacillus.crispatus	2
423	6414	0	5236	Lactobacillus.crispatus	2
444	4806	0	0	Lactobacillus.crispatus	2
439	2624	0	1	Lactobacillus.crispatus	2
N005	4034	1	2	Lactobacillus.crispatus	2
N003	4163	1	1	Lactobacillus.crispatus	2
405	2859	0	2809	Lactobacillus.crispatus	2
416	2609	0	0	Lactobacillus.crispatus	2
432	3709	0	2077	Lactobacillus.crispatus	2
406	2682	0	1426	Lactobacillus.crispatus	2
412	4866	0	2	Lactobacillus.crispatus	2
403	2943	0	2822	Lactobacillus.crispatus	2
437	2046	0	0	Lactobacillus.crispatus	2
406	2862	0	0	Lactobacillus.crispatus	2
429	3767	0	1	Lactobacillus.crispatus	2
430	5468	0	1	Lactobacillus.crispatus	2
431	2576	0	0	Lactobacillus.crispatus	2
435	2456	0	0	Lactobacillus.crispatus	2
432	2159	0	1980	Lactobacillus.crispatus	2
432	3052	0	2965	Lactobacillus.crispatus	2
423	5364	0	3632	Lactobacillus.crispatus	2
403	2147	0	2127	Lactobacillus.crispatus	2
446	4306	0	2	Lactobacillus.crispatus	2
412	2429	0	0	Lactobacillus.crispatus	2
423	5228	0	5173	Lactobacillus.crispatus	2
439	2391	0	0	Lactobacillus.crispatus	2
432	2323	0	654	Lactobacillus.crispatus	2
411	2108	0	443	Lactobacillus.crispatus	2
N016	3580	1	3568	Lactobacillus.crispatus	2
411	4601	0	8	Lactobacillus.crispatus	2
403	4019	0	3893	Lactobacillus.crispatus	2
403	2446	0	2379	Lactobacillus.crispatus	2
N019	4444	1	4390	Lactobacillus.crispatus	2
404	3055	0	492	Lactobacillus.crispatus	2
432	3107	0	1030	Lactobacillus.crispatus	2
403	2884	0	2864	Lactobacillus.crispatus	2
411	2562	0	0	Lactobacillus.crispatus	2
431	2579	0	0	Lactobacillus.crispatus	2
439	5120	0	6	Lactobacillus.crispatus	2
400	2373	0	0	Lactobacillus.crispatus	2
N005	4386	1	2	Lactobacillus.crispatus	2
444	5502	0	0	Lactobacillus.crispatus	2
404	2706	0	1915	Lactobacillus.crispatus	2
437	2128	0	0	Lactobacillus.crispatus	2
446	4189	0	0	Lactobacillus.crispatus	2
411	2254	0	2	Lactobacillus.crispatus	2
431	2726	0	0	Lactobacillus.crispatus	2
423	4732	0	4545	Lactobacillus.crispatus	2
424	3623	0	6	Lactobacillus.crispatus	2
N017	3556	1	2	Lactobacillus.crispatus	2
406	2660	0	1	Lactobacillus.crispatus	2
429	4952	0	2	Lactobacillus.crispatus	2
N022	4250	1	3	Lactobacillus.crispatus	2
N018	4167	1	4007	Lactobacillus.crispatus	2
400	2362	0	0	Lactobacillus.crispatus	2
430	5674	0	2	Lactobacillus.crispatus	2
432	2415	0	2021	Lactobacillus.crispatus	2
416	2316	0	1	Lactobacillus.crispatus	2
N022	4171	1	0	Lactobacillus.crispatus	2
405	2549	0	2537	Lactobacillus.crispatus	2
N015	2623	1	1	Lactobacillus.crispatus	2
406	2755	0	0	Lactobacillus.crispatus	2
432	2848	0	2101	Lactobacillus.crispatus	2
411	2387	0	0	Lactobacillus.crispatus	2
406	2888	0	0	Lactobacillus.crispatus	2
444	4411	0	2	Lactobacillus.crispatus	2
400	2878	0	0	Lactobacillus.crispatus	2
435	2297	0	0	Lactobacillus.crispatus	2
430	4704	0	0	Lactobacillus.crispatus	2
404	2997	0	1278	Lactobacillus.crispatus	2
436	2269	0	803	Lactobacillus.crispatus	2
410	2620	0	209	Lactobacillus.crispatus	2
N012	3267	1	0	Lactobacillus.crispatus	2
408	2373	0	0	Lactobacillus.crispatus	2
415	3044	0	1	Lactobacillus.crispatus	2
404	4472	0	815	Lactobacillus.crispatus	2
405	2606	0	2601	Lactobacillus.crispatus	2
424	4647	0	2	Lactobacillus.crispatus	2
401	2559	0	0	Lactobacillus.crispatus	2
416	2148	0	0	Lactobacillus.crispatus	2
416	2706	0	0	Lactobacillus.crispatus	2
437	2079	0	16	Lactobacillus.crispatus	2
434	2651	0	0	Lactobacillus.crispatus	2
N004	4851	1	4795	Lactobacillus.crispatus	2
408	4838	0	1	Lactobacillus.crispatus	2
410	3193	0	3	Lactobacillus.crispatus	2
430	4403	0	1	Lactobacillus.crispatus	2
431	2426	0	0	Lactobacillus.crispatus	2
431	2840	0	0	Lactobacillus.crispatus	2
423	4050	0	3844	Lactobacillus.crispatus	2
408	2508	0	0	Lactobacillus.crispatus	2
415	3066	0	0	Lactobacillus.crispatus	2
410	2518	0	6	Lactobacillus.crispatus	2
443	2278	0	2270	Lactobacillus.crispatus	2
430	4589	0	2	Lactobacillus.crispatus	2
424	4365	0	1	Lactobacillus.crispatus	2
N001	4610	1	0	Lactobacillus.crispatus	2
431	2871	0	0	Lactobacillus.crispatus	2
400	2696	0	0	Lactobacillus.crispatus	2
420	4869	0	4	Lactobacillus.crispatus	2
N005	3707	1	1	Lactobacillus.crispatus	2
446	5462	0	0	Lactobacillus.crispatus	2
442	3025	0	2890	Lactobacillus.crispatus	2
439	2611	0	0	Lactobacillus.crispatus	2
407	6167	0	1	Lactobacillus.crispatus	2
429	5539	0	5	Lactobacillus.crispatus	2
424	3529	0	0	Lactobacillus.crispatus	2
406	2643	0	0	Lactobacillus.crispatus	2
401	2714	0	1	Lactobacillus.crispatus	2
N020	3929	1	1	Lactobacillus.crispatus	2
N016	4157	1	4149	Lactobacillus.crispatus	2
N013	4909	1	4836	Lactobacillus.crispatus	2
443	2160	0	2156	Lactobacillus.crispatus	2
404	2041	0	1406	Lactobacillus.crispatus	2
429	5218	0	1	Lactobacillus.crispatus	2
N002	6483	1	2	Lactobacillus.crispatus	2
444	3894	0	0	Lactobacillus.crispatus	2
423	4959	0	4156	Lactobacillus.crispatus	2
431	2138	0	0	Lactobacillus.crispatus	2
404	3141	0	2696	Lactobacillus.crispatus	2
429	4419	0	0	Lactobacillus.crispatus	2
N004	4748	1	4724	Lactobacillus.crispatus	2
434	3128	0	0	Lactobacillus.crispatus	2
423	5182	0	4543	Lactobacillus.crispatus	2
435	2265	0	0	Lactobacillus.crispatus	2
415	3287	0	0	Lactobacillus.crispatus	2
407	2495	0	0	Lactobacillus.crispatus	2
410	2907	0	47	Lactobacillus.crispatus	2
423	5532	0	4002	Lactobacillus.crispatus	2
401	2473	0	0	Lactobacillus.crispatus	2
439	2492	0	0	Lactobacillus.crispatus	2
402	2691	0	0	Lactobacillus.crispatus	2
435	2446	0	0	Lactobacillus.crispatus	2
431	2953	0	0	Lactobacillus.crispatus	2
437	2043	0	0	Lactobacillus.crispatus	2
407	2079	0	2	Lactobacillus.crispatus	2
430	4434	0	0	Lactobacillus.crispatus	2
415	2676	0	0	Lactobacillus.crispatus	2
404	2388	0	1980	Lactobacillus.crispatus	2
405	2731	0	2712	Lactobacillus.crispatus	2
403	2224	0	163	Lactobacillus.crispatus	2
431	3422	0	0	Lactobacillus.crispatus	2
N008	4245	1	4085	Lactobacillus.crispatus	2
407	2435	0	0	Lactobacillus.crispatus	2
416	2355	0	0	Lactobacillus.crispatus	2
437	2110	0	2	Lactobacillus.crispatus	2
411	2368	0	0	Lactobacillus.crispatus	2
415	3227	0	0	Lactobacillus.crispatus	2
431	2459	0	0	Lactobacillus.crispatus	2
408	2387	0	0	Lactobacillus.crispatus	2
412	2832	0	0	Lactobacillus.crispatus	2
403	2249	0	2216	Lactobacillus.crispatus	2
N018	3554	1	624	Lactobacillus.crispatus	2
410	2907	0	205	Lactobacillus.crispatus	2
N009	4277	1	5	Lactobacillus.crispatus	2
445	2007	0	0	Lactobacillus.crispatus	2
407	2769	0	0	Lactobacillus.crispatus	2
420	3294	0	0	Lactobacillus.crispatus	2
401	2765	0	1	Lactobacillus.crispatus	2
434	2934	0	0	Lactobacillus.crispatus	2
423	5188	0	4957	Lactobacillus.crispatus	2
416	2434	0	0	Lactobacillus.crispatus	2
408	2396	0	0	Lactobacillus.crispatus	2
436	2066	0	54	Lactobacillus.crispatus	2
444	4662	0	1	Lactobacillus.crispatus	2
429	5683	0	1	Lactobacillus.crispatus	2
403	2892	0	2751	Lactobacillus.crispatus	2
429	4779	0	1	Lactobacillus.crispatus	2
439	2252	0	0	Lactobacillus.crispatus	2
411	2986	0	2	Lactobacillus.crispatus	2
400	2617	0	1	Lactobacillus.crispatus	2
445	2190	0	1	Lactobacillus.crispatus	2
405	2930	0	2883	Lactobacillus.crispatus	2
400	2647	0	0	Lactobacillus.crispatus	2
412	2373	0	0	Lactobacillus.crispatus	2
437	2104	0	5	Lactobacillus.crispatus	2
405	2719	0	2701	Lactobacillus.crispatus	2
415	2905	0	0	Lactobacillus.crispatus	2
439	2613	0	0	Lactobacillus.crispatus	2
402	2452	0	0	Lactobacillus.crispatus	2
444	4797	0	0	Lactobacillus.crispatus	2
404	2074	0	522	Lactobacillus.crispatus	2
N009	4413	1	0	Lactobacillus.crispatus	2
400	2276	0	0	Lactobacillus.crispatus	2
423	5072	0	3052	Lactobacillus.crispatus	2
423	3729	0	334	Lactobacillus.crispatus	2
410	2352	0	3	Lactobacillus.crispatus	2
424	4445	0	7	Lactobacillus.crispatus	2
429	5347	0	1	Lactobacillus.crispatus	2
439	2236	0	0	Lactobacillus.crispatus	2
443	4204	0	4111	Lactobacillus.crispatus	2
N015	3252	1	1	Lactobacillus.crispatus	2
430	4652	0	0	Lactobacillus.crispatus	2
N013	4882	1	4834	Lactobacillus.crispatus	2
402	2368	0	0	Lactobacillus.crispatus	2
412	2883	0	0	Lactobacillus.crispatus	2
424	2974	0	6	Lactobacillus.crispatus	2
430	4426	0	0	Lactobacillus.crispatus	2
431	2636	0	1	Lactobacillus.crispatus	2
403	3014	0	3005	Lactobacillus.crispatus	2
412	2510	0	1	Lactobacillus.crispatus	2
432	2915	0	2801	Lactobacillus.crispatus	2
404	2295	0	556	Lactobacillus.crispatus	2
N021	2456	1	2	Lactobacillus.crispatus	2
402	2878	0	0	Lactobacillus.crispatus	2
436	2022	0	54	Lactobacillus.crispatus	2
401	2571	0	0	Lactobacillus.crispatus	2
429	5343	0	1	Lactobacillus.crispatus	2
405	3258	0	3170	Lactobacillus.crispatus	2
446	3686	0	2	Lactobacillus.crispatus	2
439	2199	0	0	Lactobacillus.crispatus	2
429	4939	0	1	Lactobacillus.crispatus	2
411	2786	0	51	Lactobacillus.crispatus	2
429	5072	0	5	Lactobacillus.crispatus	2
429	4245	0	6	Lactobacillus.crispatus	2
405	2643	0	2628	Lactobacillus.crispatus	2
N003	3858	1	0	Lactobacillus.crispatus	2
N011	4894	1	4871	Lactobacillus.crispatus	2
406	2507	0	0	Lactobacillus.crispatus	2
400	2225	0	0	Lactobacillus.crispatus	2
423	5346	0	4280	Lactobacillus.crispatus	2
407	2774	0	0	Lactobacillus.crispatus	2
N015	4006	1	0	Lactobacillus.crispatus	2
434	3822	0	0	Lactobacillus.crispatus	2
405	2967	0	2950	Lactobacillus.crispatus	2
N006	3023	1	7	Lactobacillus.crispatus	2
401	2215	0	1	Lactobacillus.crispatus	2
410	2535	0	24	Lactobacillus.crispatus	2
N004	4734	1	4602	Lactobacillus.crispatus	2
443	4732	0	4031	Lactobacillus.crispatus	2
403	2775	0	2764	Lactobacillus.crispatus	2
N022	3986	1	2	Lactobacillus.crispatus	2
415	2728	0	0	Lactobacillus.crispatus	2
446	3731	0	0	Lactobacillus.crispatus	2
430	3753	0	3	Lactobacillus.crispatus	2
443	5055	0	3253	Lactobacillus.crispatus	2
424	3979	0	6	Lactobacillus.crispatus	2
443	2005	0	1946	Lactobacillus.crispatus	2
402	2532	0	0	Lactobacillus.crispatus	2
446	6617	0	0	Lactobacillus.crispatus	2
N008	4328	1	3	Lactobacillus.crispatus	2
430	4279	0	0	Lactobacillus.crispatus	2
415	2325	0	2	Lactobacillus.crispatus	2
403	3995	0	3964	Lactobacillus.crispatus	2
412	2439	0	0	Lactobacillus.crispatus	2
424	4298	0	5	Lactobacillus.crispatus	2
439	2235	0	2	Lactobacillus.crispatus	2
431	2447	0	1	Lactobacillus.crispatus	2
405	3163	0	3141	Lactobacillus.crispatus	2
400	2734	0	0	Lactobacillus.crispatus	2
401	2451	0	0	Lactobacillus.crispatus	2
N007	4616	1	4499	Lactobacillus.crispatus	2
404	2273	0	260	Lactobacillus.crispatus	2
431	2260	0	0	Lactobacillus.crispatus	2
445	2277	0	0	Lactobacillus.crispatus	2
411	2263	0	1	Lactobacillus.crispatus	2
429	3955	0	1	Lactobacillus.crispatus	2
406	3216	0	2	Lactobacillus.crispatus	2
415	3167	0	0	Lactobacillus.crispatus	2
439	2520	0	0	Lactobacillus.crispatus	2
429	5308	0	1	Lactobacillus.crispatus	2
404	2232	0	495	Lactobacillus.crispatus	2
400	2461	0	0	Lactobacillus.crispatus	2
401	2465	0	0	Lactobacillus.crispatus	2
408	2572	0	1	Lactobacillus.crispatus	2
437	4975	0	9	Lactobacillus.crispatus	2
N015	4232	1	1	Lactobacillus.crispatus	2
N017	3992	1	0	Lactobacillus.crispatus	2
405	2559	0	2353	Lactobacillus.crispatus	2
429	3420	0	1	Lactobacillus.crispatus	2
434	3199	0	0	Lactobacillus.crispatus	2
411	2605	0	0	Lactobacillus.crispatus	2
402	2855	0	1	Lactobacillus.crispatus	2
408	2300	0	0	Lactobacillus.crispatus	2
401	2700	0	0	Lactobacillus.crispatus	2
N005	4635	1	3	Lactobacillus.crispatus	2
N016	3444	1	3431	Lactobacillus.crispatus	2
444	4897	0	0	Lactobacillus.crispatus	2
420	5186	0	3	Lactobacillus.crispatus	2
439	2343	0	0	Lactobacillus.crispatus	2
403	2480	0	2370	Lactobacillus.crispatus	2
411	2176	0	98	Lactobacillus.crispatus	2
420	3756	0	1	Lactobacillus.crispatus	2
445	2002	0	0	Lactobacillus.crispatus	2
435	2481	0	0	Lactobacillus.crispatus	2
N014	4491	1	3	Lactobacillus.crispatus	2
401	3168	0	0	Lactobacillus.crispatus	2
437	2139	0	0	Lactobacillus.crispatus	2
403	2734	0	2690	Lactobacillus.crispatus	2
424	4670	0	11	Lactobacillus.crispatus	2
405	2689	0	2592	Lactobacillus.crispatus	2
429	4418	0	1	Lactobacillus.crispatus	2
444	5535	0	2	Lactobacillus.crispatus	2
429	3065	0	1	Lactobacillus.crispatus	2
N012	4359	1	1	Lactobacillus.crispatus	2
435	2270	0	0	Lactobacillus.crispatus	2
402	2624	0	0	Lactobacillus.crispatus	2
N008	2223	1	2175	Lactobacillus.crispatus	2
432	3024	0	906	Lactobacillus.crispatus	2
410	2636	0	22	Lactobacillus.crispatus	2
437	2162	0	0	Lactobacillus.crispatus	2
444	4762	0	3	Lactobacillus.crispatus	2
N009	2908	1	0	Lactobacillus.crispatus	2
430	4807	0	0	Lactobacillus.crispatus	2
406	2878	0	0	Lactobacillus.crispatus	2
404	2544	0	6	Lactobacillus.crispatus	2
416	2305	0	1	Lactobacillus.crispatus	2
403	2555	0	1976	Lactobacillus.crispatus	2
N017	3137	1	0	Lactobacillus.crispatus	2
405	3235	0	3213	Lactobacillus.crispatus	2
439	2433	0	0	Lactobacillus.crispatus	2
410	3189	0	1182	Lactobacillus.crispatus	2
407	2618	0	0	Lactobacillus.crispatus	2
N007	3833	1	3798	Lactobacillus.crispatus	2
N003	4368	1	1	Lactobacillus.crispatus	2
408	2481	0	0	Lactobacillus.crispatus	2
404	2756	0	397	Lactobacillus.crispatus	2
N004	4381	1	4338	Lactobacillus.crispatus	2
412	2497	0	0	Lactobacillus.crispatus	2
415	3497	0	0	Lactobacillus.crispatus	2
415	3182	0	0	Lactobacillus.crispatus	2
432	4063	0	15	Lactobacillus.crispatus	2
412	2912	0	0	Lactobacillus.crispatus	2
407	2468	0	0	Lactobacillus.crispatus	2
432	3332	0	3264	Lactobacillus.crispatus	2
442	3044	0	2954	Lactobacillus.crispatus	2
442	2844	0	2809	Lactobacillus.crispatus	2
405	3398	0	3383	Lactobacillus.crispatus	2
432	2209	0	0	Atopobium.vaginae	3
424	4485	0	1	Atopobium.vaginae	3
439	2447	0	1587	Atopobium.vaginae	3
410	2679	0	0	Atopobium.vaginae	3
410	3383	0	4	Atopobium.vaginae	3
403	3024	0	0	Atopobium.vaginae	3
407	2438	0	6	Atopobium.vaginae	3
411	2442	0	1751	Atopobium.vaginae	3
436	2085	0	0	Atopobium.vaginae	3
404	3137	0	2	Atopobium.vaginae	3
446	4647	0	2	Atopobium.vaginae	3
N016	4441	1	0	Atopobium.vaginae	3
407	2435	0	51	Atopobium.vaginae	3
407	2837	0	1	Atopobium.vaginae	3
406	3003	0	0	Atopobium.vaginae	3
401	2183	0	0	Atopobium.vaginae	3
N008	3841	1	3	Atopobium.vaginae	3
410	2814	0	0	Atopobium.vaginae	3
N003	4046	1	10	Atopobium.vaginae	3
N021	4198	1	0	Atopobium.vaginae	3
429	5228	0	0	Atopobium.vaginae	3
N005	4274	1	2	Atopobium.vaginae	3
N012	4264	1	0	Atopobium.vaginae	3
402	2524	0	0	Atopobium.vaginae	3
435	2085	0	1694	Atopobium.vaginae	3
406	2629	0	467	Atopobium.vaginae	3
N019	4135	1	1	Atopobium.vaginae	3
400	2516	0	0	Atopobium.vaginae	3
N001	4338	1	0	Atopobium.vaginae	3
423	4376	0	1	Atopobium.vaginae	3
401	4627	0	1	Atopobium.vaginae	3
N021	4439	1	0	Atopobium.vaginae	3
410	3094	0	0	Atopobium.vaginae	3
405	4799	0	1	Atopobium.vaginae	3
435	2130	0	1715	Atopobium.vaginae	3
431	3069	0	129	Atopobium.vaginae	3
420	3681	0	0	Atopobium.vaginae	3
400	2726	0	0	Atopobium.vaginae	3
446	2094	0	0	Atopobium.vaginae	3
415	3116	0	0	Atopobium.vaginae	3
N018	2584	1	0	Atopobium.vaginae	3
415	2738	0	0	Atopobium.vaginae	3
N003	4635	1	1112	Atopobium.vaginae	3
411	2276	0	1044	Atopobium.vaginae	3
444	4561	0	2037	Atopobium.vaginae	3
400	2873	0	0	Atopobium.vaginae	3
439	2218	0	674	Atopobium.vaginae	3
446	2048	0	0	Atopobium.vaginae	3
429	4740	0	0	Atopobium.vaginae	3
411	2966	0	1695	Atopobium.vaginae	3
N020	2447	1	0	Atopobium.vaginae	3
N002	4158	1	1	Atopobium.vaginae	3
404	2463	0	0	Atopobium.vaginae	3
424	2406	0	2	Atopobium.vaginae	3
411	2117	0	338	Atopobium.vaginae	3
405	2869	0	0	Atopobium.vaginae	3
412	2401	0	0	Atopobium.vaginae	3
443	5317	0	0	Atopobium.vaginae	3
402	2623	0	0	Atopobium.vaginae	3
405	2632	0	0	Atopobium.vaginae	3
402	2449	0	0	Atopobium.vaginae	3
432	2338	0	0	Atopobium.vaginae	3
404	2271	0	0	Atopobium.vaginae	3
407	3417	0	602	Atopobium.vaginae	3
430	3708	0	580	Atopobium.vaginae	3
424	3400	0	0	Atopobium.vaginae	3
401	2683	0	1185	Atopobium.vaginae	3
401	3053	0	1668	Atopobium.vaginae	3
436	2021	0	0	Atopobium.vaginae	3
408	2001	0	804	Atopobium.vaginae	3
408	2534	0	1058	Atopobium.vaginae	3
411	2357	0	1423	Atopobium.vaginae	3
404	3371	0	0	Atopobium.vaginae	3
403	2249	0	0	Atopobium.vaginae	3
403	2713	0	0	Atopobium.vaginae	3
N011	4832	1	0	Atopobium.vaginae	3
400	2316	0	0	Atopobium.vaginae	3
N010	4339	1	0	Atopobium.vaginae	3
430	4642	0	1462	Atopobium.vaginae	3
N015	3399	1	0	Atopobium.vaginae	3
N019	3354	1	0	Atopobium.vaginae	3
N005	4732	1	0	Atopobium.vaginae	3
444	4342	0	1945	Atopobium.vaginae	3
430	2525	0	391	Atopobium.vaginae	3
446	4948	0	1	Atopobium.vaginae	3
411	2634	0	1544	Atopobium.vaginae	3
N013	4433	1	0	Atopobium.vaginae	3
406	2539	0	406	Atopobium.vaginae	3
424	4585	0	1	Atopobium.vaginae	3
406	2445	0	0	Atopobium.vaginae	3
N001	4610	1	1	Atopobium.vaginae	3
408	2489	0	1233	Atopobium.vaginae	3
412	3152	0	0	Atopobium.vaginae	3
436	2183	0	0	Atopobium.vaginae	3
444	4915	0	75	Atopobium.vaginae	3
415	3455	0	0	Atopobium.vaginae	3
N006	2040	1	1	Atopobium.vaginae	3
432	2141	0	1	Atopobium.vaginae	3
429	5314	0	0	Atopobium.vaginae	3
407	2442	0	8	Atopobium.vaginae	3
437	2208	0	0	Atopobium.vaginae	3
446	5092	0	0	Atopobium.vaginae	3
N019	3892	1	0	Atopobium.vaginae	3
436	2336	0	0	Atopobium.vaginae	3
430	5575	0	610	Atopobium.vaginae	3
420	5567	0	0	Atopobium.vaginae	3
402	2887	0	0	Atopobium.vaginae	3
420	5361	0	0	Atopobium.vaginae	3
437	2038	0	0	Atopobium.vaginae	3
444	4731	0	778	Atopobium.vaginae	3
432	3230	0	0	Atopobium.vaginae	3
435	2679	0	2478	Atopobium.vaginae	3
407	2467	0	2	Atopobium.vaginae	3
406	2516	0	0	Atopobium.vaginae	3
406	2797	0	0	Atopobium.vaginae	3
432	3311	0	0	Atopobium.vaginae	3
412	2405	0	0	Atopobium.vaginae	3
N010	4437	1	0	Atopobium.vaginae	3
400	3019	0	0	Atopobium.vaginae	3
434	3422	0	2	Atopobium.vaginae	3
445	2076	0	1176	Atopobium.vaginae	3
444	5512	0	499	Atopobium.vaginae	3
N008	4242	1	20	Atopobium.vaginae	3
400	2567	0	0	Atopobium.vaginae	3
432	2208	0	0	Atopobium.vaginae	3
423	5046	0	1	Atopobium.vaginae	3
420	2226	0	0	Atopobium.vaginae	3
408	2382	0	984	Atopobium.vaginae	3
420	5288	0	0	Atopobium.vaginae	3
444	4202	0	2076	Atopobium.vaginae	3
430	2762	0	1454	Atopobium.vaginae	3
400	2584	0	0	Atopobium.vaginae	3
401	2606	0	1047	Atopobium.vaginae	3
405	2894	0	0	Atopobium.vaginae	3
415	2971	0	0	Atopobium.vaginae	3
415	2911	0	0	Atopobium.vaginae	3
400	2314	0	0	Atopobium.vaginae	3
401	2964	0	0	Atopobium.vaginae	3
437	2069	0	0	Atopobium.vaginae	3
N021	3286	1	0	Atopobium.vaginae	3
442	3402	0	6	Atopobium.vaginae	3
420	4723	0	0	Atopobium.vaginae	3
410	3582	0	3	Atopobium.vaginae	3
403	2737	0	0	Atopobium.vaginae	3
443	3242	0	2	Atopobium.vaginae	3
406	3276	0	1790	Atopobium.vaginae	3
439	2399	0	1684	Atopobium.vaginae	3
429	4752	0	0	Atopobium.vaginae	3
423	5206	0	0	Atopobium.vaginae	3
410	2677	0	853	Atopobium.vaginae	3
429	5216	0	0	Atopobium.vaginae	3
415	3156	0	0	Atopobium.vaginae	3
N016	4519	1	0	Atopobium.vaginae	3
N016	4242	1	0	Atopobium.vaginae	3
424	4055	0	3	Atopobium.vaginae	3
435	2362	0	1355	Atopobium.vaginae	3
435	2237	0	1798	Atopobium.vaginae	3
437	2008	0	2	Atopobium.vaginae	3
411	2600	0	416	Atopobium.vaginae	3
N018	4051	1	4	Atopobium.vaginae	3
429	4970	0	0	Atopobium.vaginae	3
415	3080	0	0	Atopobium.vaginae	3
416	2248	0	0	Atopobium.vaginae	3
429	4942	0	0	Atopobium.vaginae	3
N009	3862	1	58	Atopobium.vaginae	3
424	4603	0	0	Atopobium.vaginae	3
412	2440	0	0	Atopobium.vaginae	3
408	2352	0	588	Atopobium.vaginae	3
405	3082	0	0	Atopobium.vaginae	3
423	5096	0	0	Atopobium.vaginae	3
443	2273	0	0	Atopobium.vaginae	3
446	2060	0	1	Atopobium.vaginae	3
434	2622	0	0	Atopobium.vaginae	3
444	5701	0	1830	Atopobium.vaginae	3
443	2279	0	0	Atopobium.vaginae	3
402	2140	0	1	Atopobium.vaginae	3
439	2051	0	1165	Atopobium.vaginae	3
420	5389	0	1	Atopobium.vaginae	3
N019	4425	1	1	Atopobium.vaginae	3
432	3456	0	2088	Atopobium.vaginae	3
432	3231	0	0	Atopobium.vaginae	3
423	4588	0	0	Atopobium.vaginae	3
400	2475	0	0	Atopobium.vaginae	3
430	3552	0	1171	Atopobium.vaginae	3
420	2812	0	1479	Atopobium.vaginae	3
410	3079	0	0	Atopobium.vaginae	3
429	4565	0	0	Atopobium.vaginae	3
N015	3806	1	41	Atopobium.vaginae	3
402	2714	0	0	Atopobium.vaginae	3
429	4679	0	0	Atopobium.vaginae	3
N017	2996	1	0	Atopobium.vaginae	3
445	2084	0	1758	Atopobium.vaginae	3
412	2617	0	0	Atopobium.vaginae	3
415	3189	0	0	Atopobium.vaginae	3
408	2317	0	199	Atopobium.vaginae	3
408	2642	0	882	Atopobium.vaginae	3
405	2810	0	0	Atopobium.vaginae	3
407	2361	0	1	Atopobium.vaginae	3
N022	4230	1	0	Atopobium.vaginae	3
[truncated: 23,201 more rows]
